# Supplementary material for: Prognostic implications of STK11 with different mutation status and its relationship with tumor-infiltrating immune cells in non-small cell lung cancer
Source: Front Immunol. 2024 Apr 26;15:1387896. doi: 10.3389/fimmu.2024.1387896 (PMC11082287; doi:10.3389/fimmu.2024.1387896)
Supplement: Supplementary file 1 [file Table_1.xlsx]

## Sheet: Sheet 1
Supplementary Table S1. The panoramic data of the patients included in the study.
PatientID	STK11 intensity	STK11 percentage	STK11 score	STK11Status	ID	TNMstage	Futime.OS	Fustat.OS	STK11	Age	Age_group	Gender	VATS	SmokingStatus	SmokingIndex	PostoperativeRadiotherapy	PostoperativeChemotherapy	Complication	PathologicalType	Comorbidity	BMI	Futime.PFS	Fustat.PFS	CancerDeath
LCA-1	2	2	4	Weakly positive	1	Stage IIA/IIB	69	1	<=5 points	58	Younger	Male	No	Never-smoker	0	No	No	No	Adenocarcinoma	No	26	69	0	Non-cancer death
LCA-2	2	2	4	Weakly positive	2	Stage IIIA/IIIB	27	1	<=5 points	44	Younger	Female	No	Never-smoker	0	No	No	Pneumonia	Adenocarcinoma	No	18	27	1	Cancer death
LCA-3	3	4	12	Strong positive	3	Stage IIIA/IIIB	120	0	>5 points	56	Younger	Female	No	Never-smoker	0	Yes	Yes	Pneumonia	Squamous cell carcinoma	Hypertension	24	120	0	Survival without cancer
LCA-4	2	4	8	Positive	4	Stage IIIA/IIIB	37	0	>5 points	61	Older	Male	No	Smoker	800	No	No	No	Adenocarcinoma	Hypertension	25	37	0	Survival without cancer
LCA-5	0	0	0	Negative	5	Stage IA/IB	36	1	<=5 points	39	Younger	Male	No	Smoker	400	No	Yes	No	Adenocarcinoma	No	22	29	1	Cancer death
LCA-6	0	0	0	Negative	6	Stage IIIA/IIIB	30	1	<=5 points	64	Older	Male	No	Never-smoker	0	No	No	No	Adenocarcinoma	Hypertension	25	27	1	Cancer death
LCA-7	2	4	8	Positive	7	Stage IIA/IIB	120	0	>5 points	68	Older	Male	No	Smoker	800	No	No	No	Squamous cell carcinoma	No	30	120	0	Survival without cancer
LCA-8	1	3	3	Weakly positive	8	Stage IA/IB	45	1	<=5 points	58	Younger	Female	No	Never-smoker	0	No	No	No	Adenocarcinoma	No	20	40	1	Cancer death
LCA-9	0	0	0	Negative	9	Stage IIA/IIB	53	1	<=5 points	42	Younger	Female	Yes	Never-smoker	0	No	Yes	No	Adenocarcinoma	No	21	46	1	Cancer death
LCA-10	0	0	0	Negative	10	Stage IA/IB	68	1	<=5 points	53	Younger	Male	No	Smoker	600	Yes	No	No	Adenocarcinoma	No	26	60	1	Cancer death
LCA-11	2	1	2	Weakly positive	11	Stage IIIA/IIIB	58	1	<=5 points	49	Younger	Male	No	Never-smoker	0	No	Yes	Pneumonia	Squamous cell carcinoma	No	23	50	1	Cancer death
LCA-12	2	1	2	Weakly positive	12	Stage IIIA/IIIB	22	1	<=5 points	52	Younger	Male	No	Smoker	400	Yes	Yes	No	Adenocarcinoma	No	26	19	1	Cancer death
LCA-13	1	1	1	Weakly positive	13	Stage IA/IB	61	1	<=5 points	48	Younger	Male	No	Smoker	600	No	Yes	No	Squamous cell carcinoma	No	25	53	1	Cancer death
LCA-16	2	4	8	Positive	14	Stage IIA/IIB	102	0	>5 points	63	Older	Female	No	Never-smoker	0	Yes	No	No	Adenocarcinoma	No	23	102	0	Survival without cancer
LCA-17	0	0	0	Negative	15	Stage IIIA/IIIB	71	1	<=5 points	60	Younger	Male	No	Smoker	1200	No	Yes	No	Squamous cell carcinoma	No	22	63	1	Cancer death
LCA-18	2	4	8	Positive	16	Stage IIIA/IIIB	50	1	>5 points	62	Older	Male	No	Smoker	900	No	No	No	Adenocarcinoma	No	19	49	1	Cancer death
LCA-19	0	0	0	Negative	17	Stage IIIA/IIIB	64	1	<=5 points	74	Older	Male	No	Never-smoker	0	No	No	No	Adenocarcinoma	Hypertension	20	62	1	Cancer death
LCA-20	0	0	0	Negative	18	Stage IIIA/IIIB	71	1	<=5 points	71	Older	Female	Yes	Never-smoker	0	No	No	No	Adenocarcinoma	No	25	71	1	Cancer death
LCA-22	2	4	8	Positive	19	Stage IIIA/IIIB	32	1	>5 points	54	Younger	Male	No	Smoker	600	No	Yes	No	Squamous cell carcinoma	No	19	25	1	Cancer death
LCA-23	3	4	12	Strong positive	20	Stage IIIA/IIIB	120	0	>5 points	38	Younger	Male	No	Smoker	800	No	No	No	Adenocarcinoma	No	21	120	0	Survival without cancer
LCA-24	3	4	12	Strong positive	21	Stage IA/IB	83	1	>5 points	44	Younger	Male	No	Smoker	500	No	Yes	No	Squamous cell carcinoma	No	29	82	1	Cancer death
LCA-25	2	4	8	Positive	22	Stage IIIA/IIIB	80	1	>5 points	62	Older	Male	Yes	Smoker	600	No	No	Pneumonia	Squamous cell carcinoma	No	26	73	1	Non-cancer death
LCA-26	2	4	8	Positive	23	Stage IIA/IIB	102	0	>5 points	58	Younger	Female	No	Never-smoker	0	No	No	No	Adenocarcinoma	No	23	102	0	Survival without cancer
LCA-28	0	0	0	Negative	24	Stage IA/IB	19	0	<=5 points	58	Younger	Male	Yes	Smoker	600	No	Yes	No	Adenocarcinoma	Diabetes	27	19	0	Survival without cancer
LCA-29	2	4	8	Positive	25	Stage IIA/IIB	49	1	>5 points	62	Older	Female	No	Never-smoker	0	Yes	Yes	No	Adenocarcinoma	No	21	49	0	Non-cancer death
LCA-30	1	4	4	Weakly positive	26	Stage IIA/IIB	36	0	<=5 points	62	Older	Male	Yes	Smoker	600	No	Yes	No	Squamous cell carcinoma	No	23	36	0	Survival without cancer
LCA-31	1	4	4	Weakly positive	27	Stage IIA/IIB	65	1	<=5 points	51	Younger	Female	Yes	Never-smoker	0	No	No	No	Adenocarcinoma	No	25	60	1	Cancer death
LCA-32	2	4	8	Positive	28	Stage IIIA/IIIB	13	0	>5 points	58	Younger	Male	No	Smoker	600	No	Yes	No	Squamous cell carcinoma	No	33	5	1	Survival with cancer
LCA-33	2	4	8	Positive	29	Stage IIA/IIB	79	0	>5 points	69	Older	Male	No	Smoker	480	No	No	No	Squamous cell carcinoma	No	21	73	1	Survival with cancer
LCA-34	3	4	12	Strong positive	30	Stage IIA/IIB	120	0	>5 points	74	Older	Male	No	Never-smoker	0	No	No	No	Squamous cell carcinoma	No	29	120	0	Survival without cancer
LCA-35	2	2	4	Weakly positive	31	Stage IIA/IIB	80	1	<=5 points	55	Younger	Male	No	Never-smoker	0	No	No	No	Adenocarcinoma	Diabetes	29	79	1	Cancer death
LCA-36	1	4	4	Weakly positive	32	Stage IA/IB	56	1	<=5 points	58	Younger	Male	No	Never-smoker	0	No	Yes	No	Adenocarcinoma	No	22	56	0	Non-cancer death
LCA-37	1	4	4	Weakly positive	33	Stage IIA/IIB	69	1	<=5 points	53	Younger	Male	No	Smoker	1350	Yes	No	No	Squamous cell carcinoma	Diabetes	33	65	1	Cancer death
LCA-38	2	4	8	Positive	34	Stage IIIA/IIIB	20	1	>5 points	59	Younger	Female	No	Never-smoker	0	No	Yes	No	Adenocarcinoma	No	20	18	1	Cancer death
LCA-39	0	0	0	Negative	35	Stage IIIA/IIIB	49	1	<=5 points	70	Older	Male	No	Smoker	700	No	No	No	Squamous cell carcinoma	No	26	41	1	Cancer death
LCA-40	2	3	6	Positive	36	Stage IIIA/IIIB	51	1	>5 points	53	Younger	Male	No	Smoker	1200	No	No	Pneumonia	Squamous cell carcinoma	No	22	46	1	Cancer death
LCA-41	2	4	8	Positive	37	Stage IIIA/IIIB	51	1	>5 points	61	Older	Female	Yes	Never-smoker	0	No	Yes	No	Squamous cell carcinoma	No	27	48	1	Cancer death
LCA-42	1	3	3	Weakly positive	38	Stage IIA/IIB	39	1	<=5 points	43	Younger	Male	No	Never-smoker	0	Yes	Yes	No	Adenocarcinoma	No	24	39	0	Non-cancer death
LCA-43	3	4	12	Strong positive	39	Stage IIIA/IIIB	63	1	>5 points	52	Younger	Female	No	Never-smoker	0	No	Yes	No	Squamous cell carcinoma	No	25	63	1	Cancer death
LCA-44	1	4	4	Weakly positive	40	Stage IIIA/IIIB	53	1	<=5 points	47	Younger	Male	No	Never-smoker	0	Yes	Yes	No	Squamous cell carcinoma	No	26	46	1	Cancer death
LCA-45	0	0	0	Negative	41	Stage IIA/IIB	119	0	<=5 points	64	Older	Male	No	Smoker	800	No	Yes	No	Adenocarcinoma	No	22	119	0	Survival without cancer
LCA-46	2	4	8	Positive	42	Stage IIIA/IIIB	95	1	>5 points	75	Older	Male	Yes	Smoker	600	No	No	No	Adenocarcinoma	No	28	90	1	Cancer death
LCA-48	0	0	0	Negative	43	Stage IIA/IIB	68	1	<=5 points	58	Younger	Female	Yes	Never-smoker	0	No	No	No	Adenocarcinoma	No	25	65	1	Cancer death
LCA-49	2	4	8	Positive	44	Stage IIIA/IIIB	27	1	>5 points	60	Younger	Female	No	Never-smoker	0	No	No	No	Adenocarcinoma	No	30	23	1	Cancer death
LCA-50	3	4	12	Strong positive	45	Stage IIIA/IIIB	66	0	>5 points	58	Younger	Female	No	Never-smoker	0	No	No	No	Adenocarcinoma	No	31	66	0	Survival without cancer
LCA-52	0	0	0	Negative	46	Stage IIIA/IIIB	30	1	<=5 points	51	Younger	Male	No	Never-smoker	0	No	Yes	No	Adenocarcinoma	No	21	28	1	Cancer death
LCA-53	3	4	12	Strong positive	47	Stage IA/IB	27	1	>5 points	52	Younger	Female	No	Never-smoker	0	No	No	No	Adenocarcinoma	No	26	25	1	Cancer death
LCA-54	1	4	4	Weakly positive	48	Stage IA/IB	34	1	<=5 points	56	Younger	Female	Yes	Never-smoker	0	No	No	No	Adenocarcinoma	No	22	32	1	Non-cancer death
LCA-55	2	4	8	Positive	49	Stage IIIA/IIIB	17	1	>5 points	76	Older	Female	Yes	Never-smoker	0	Yes	No	No	Adenocarcinoma	No	26	10	1	Cancer death
LCA-56	2	3	6	Positive	50	Stage IA/IB	56	1	>5 points	66	Older	Female	No	Never-smoker	0	No	Yes	No	Squamous cell carcinoma	No	19	49	1	Cancer death
LCA-57	2	2	4	Weakly positive	51	Stage IIIA/IIIB	22	1	<=5 points	50	Younger	Male	Yes	Smoker	650	No	No	No	Adenocarcinoma	No	22	14	1	Cancer death
LCA-58	0	0	0	Negative	52	Stage IA/IB	36	1	<=5 points	51	Younger	Male	Yes	Never-smoker	0	No	No	No	Adenocarcinoma	No	19	36	1	Cancer death
LCA-59	1	4	4	Weakly positive	53	Stage IA/IB	51	0	<=5 points	48	Younger	Male	No	Smoker	500	No	Yes	No	Adenocarcinoma	No	21	51	0	Survival without cancer
LCA-60	2	4	8	Positive	54	Stage IIA/IIB	120	0	>5 points	60	Younger	Male	No	Never-smoker	0	Yes	Yes	No	Squamous cell carcinoma	No	20	120	0	Survival without cancer
LCA-61	3	3	9	Strong positive	55	Stage IIA/IIB	89	1	>5 points	51	Younger	Male	No	Smoker	1400	Yes	Yes	No	Squamous cell carcinoma	No	27	89	1	Cancer death
LCA-62	1	4	4	Weakly positive	56	Stage IIA/IIB	47	1	<=5 points	56	Younger	Female	Yes	Never-smoker	0	No	No	No	Adenocarcinoma	No	24	47	1	Cancer death
LCA-63	0	0	0	Negative	57	Stage IIA/IIB	22	1	<=5 points	78	Older	Male	Yes	Never-smoker	0	No	No	No	Adenocarcinoma	No	29	18	1	Cancer death
LCA-64	2	4	8	Positive	58	Stage IA/IB	56	1	>5 points	42	Younger	Female	No	Never-smoker	0	No	No	No	Squamous cell carcinoma	No	24	50	1	Cancer death
LCA-65	1	4	4	Weakly positive	59	Stage IIA/IIB	36	0	<=5 points	49	Younger	Male	No	Never-smoker	0	No	Yes	No	Squamous cell carcinoma	No	21	36	0	Survival without cancer
LCA-66	1	4	4	Weakly positive	60	Stage IIIA/IIIB	55	1	<=5 points	70	Older	Male	No	Smoker	800	No	Yes	No	Squamous cell carcinoma	Hypertension	23	52	1	Cancer death
LCA-68	3	4	12	Strong positive	61	Stage IIA/IIB	120	0	>5 points	56	Younger	Male	No	Smoker	800	Yes	Yes	No	Squamous cell carcinoma	No	25	120	0	Survival without cancer
LCA-69	2	4	8	Positive	62	Stage IIA/IIB	102	0	>5 points	51	Younger	Male	Yes	Smoker	800	No	Yes	No	Adenocarcinoma	No	23	102	0	Survival without cancer
LCA-70	0	0	0	Negative	63	Stage IIA/IIB	36	0	<=5 points	57	Younger	Female	Yes	Never-smoker	0	Yes	Yes	No	Adenocarcinoma	Hypertension	21	36	0	Survival without cancer
LCA-71	1	3	3	Weakly positive	64	Stage IIIA/IIIB	35	1	<=5 points	52	Younger	Male	No	Smoker	1200	No	Yes	No	Squamous cell carcinoma	No	23	28	1	Cancer death
LCA-72	0	0	0	Negative	65	Stage IIIA/IIIB	24	0	<=5 points	50	Younger	Male	No	Smoker	800	Yes	Yes	No	Adenocarcinoma	No	19	18	1	Survival with cancer
LCA-73	2	4	8	Positive	66	Stage IIIA/IIIB	51	1	>5 points	53	Younger	Female	Yes	Never-smoker	0	Yes	Yes	No	Adenocarcinoma	No	29	48	1	Cancer death
LCA-75	2	4	8	Positive	67	Stage IA/IB	120	0	>5 points	61	Older	Male	No	Smoker	1600	No	No	No	Squamous cell carcinoma	No	27	120	0	Survival without cancer
LCA-76	0	0	0	Negative	68	Stage IIIA/IIIB	30	1	<=5 points	51	Younger	Female	No	Never-smoker	0	No	No	No	Adenocarcinoma	No	19	29	1	Cancer death
LCA-77	0	0	0	Negative	69	Stage IIA/IIB	119	0	<=5 points	36	Younger	Female	No	Never-smoker	0	No	Yes	No	Adenocarcinoma	No	27	119	0	Survival without cancer
LCA-78	1	4	4	Weakly positive	70	Stage IA/IB	56	1	<=5 points	46	Younger	Male	Yes	Smoker	500	No	Yes	No	Adenocarcinoma	Hypertension	24	55	1	Cancer death
LCA-79	1	4	4	Weakly positive	71	Stage IIIA/IIIB	37	1	<=5 points	71	Older	Male	Yes	Smoker	100	No	No	No	Adenocarcinoma	No	23	34	1	Cancer death
LCA-80	3	4	12	Strong positive	72	Stage IIA/IIB	59	1	>5 points	75	Older	Male	No	Never-smoker	0	Yes	Yes	No	Squamous cell carcinoma	No	24	57	1	Cancer death
LCA-81	1	4	4	Weakly positive	73	Stage IIA/IIB	39	1	<=5 points	67	Older	Male	No	Smoker	600	No	No	No	Squamous cell carcinoma	No	21	35	1	Cancer death
LCA-82	1	4	4	Weakly positive	74	Stage IIIA/IIIB	27	1	<=5 points	58	Younger	Male	No	Smoker	600	No	No	No	Squamous cell carcinoma	Hypertension	21	22	1	Cancer death
LCA-83	1	4	4	Weakly positive	75	Stage IIA/IIB	26	0	<=5 points	66	Older	Male	No	Never-smoker	0	No	Yes	No	Adenocarcinoma	Hypertension	28	26	0	Survival without cancer
LCA-84	3	4	12	Strong positive	76	Stage IA/IB	120	0	>5 points	59	Younger	Male	No	Smoker	600	No	Yes	No	Squamous cell carcinoma	No	22	120	0	Survival without cancer
LCA-85	3	2	6	Positive	77	Stage IIIA/IIIB	43	1	>5 points	55	Younger	Male	No	Never-smoker	0	No	No	No	Squamous cell carcinoma	No	30	39	1	Cancer death
LCA-86	3	4	12	Strong positive	78	Stage IIIA/IIIB	19	1	>5 points	60	Younger	Male	No	Smoker	600	No	No	No	Adenocarcinoma	No	22	14	1	Cancer death
LCA-87	3	4	12	Strong positive	79	Stage IIA/IIB	87	1	>5 points	47	Younger	Female	No	Never-smoker	0	No	Yes	No	Squamous cell carcinoma	No	23	86	1	Cancer death
LCA-89	1	4	4	Weakly positive	80	Stage IIIA/IIIB	27	1	<=5 points	54	Younger	Female	No	Never-smoker	0	No	No	No	Adenocarcinoma	No	24	20	1	Cancer death
LCA-90	2	3	6	Positive	81	Stage IIA/IIB	107	0	>5 points	56	Younger	Male	No	Smoker	600	Yes	Yes	No	Adenocarcinoma	No	23	107	0	Survival without cancer
LCA-91	2	4	8	Positive	82	Stage IIA/IIB	49	1	>5 points	74	Older	Female	Yes	Never-smoker	0	No	No	No	Adenocarcinoma	Hypertension	25	49	1	Cancer death
LCA-92	1	4	4	Weakly positive	83	Stage IIIA/IIIB	7	0	<=5 points	67	Older	Female	No	Never-smoker	0	No	No	No	Squamous cell carcinoma	No	19	7	0	Survival without cancer
LCA-94	3	4	12	Strong positive	84	Stage IIIA/IIIB	79	1	>5 points	62	Older	Male	No	Smoker	1000	No	Yes	No	Squamous cell carcinoma	No	24	75	1	Cancer death
LCA-95	0	0	0	Negative	85	Stage IA/IB	76	1	<=5 points	67	Older	Female	Yes	Never-smoker	0	No	No	No	Adenocarcinoma	No	23	69	1	Cancer death
LCA-96	3	4	12	Strong positive	86	Stage IIA/IIB	29	0	>5 points	71	Older	Female	No	Never-smoker	0	No	Yes	No	Adenocarcinoma	No	21	29	0	Survival without cancer
LCA-98	3	4	12	Strong positive	87	Stage IIIA/IIIB	14	0	>5 points	66	Older	Female	Yes	Never-smoker	0	No	Yes	No	Adenocarcinoma	Diabetes	23	10	1	Survival with cancer
LCA-100	1	4	4	Weakly positive	88	Stage IIIA/IIIB	18	1	<=5 points	65	Older	Male	No	Never-smoker	0	No	No	No	Squamous cell carcinoma	No	20	12	1	Cancer death
LCA-101	2	4	8	Positive	89	Stage IIIA/IIIB	17	1	>5 points	71	Older	Male	No	Smoker	800	No	Yes	No	Adenocarcinoma	No	22	10	1	Cancer death
LCA-102	1	4	4	Weakly positive	90	Stage IIIA/IIIB	3	1	<=5 points	68	Older	Male	No	Smoker	400	No	Yes	Pneumonia	Adenocarcinoma	No	24	3	1	Cancer death
LCA-103	1	4	4	Weakly positive	91	Stage IIA/IIB	43	1	<=5 points	62	Older	Male	No	Never-smoker	0	No	Yes	No	Adenocarcinoma	No	23	43	0	Non-cancer death
LCA-104	0	0	0	Negative	92	Stage IA/IB	19	0	<=5 points	72	Older	Male	No	Smoker	800	Yes	Yes	No	Squamous cell carcinoma	No	18	19	0	Survival without cancer
LCA-105	1	4	4	Weakly positive	93	Stage IIA/IIB	43	1	<=5 points	54	Younger	Male	No	Smoker	800	No	No	No	Adenocarcinoma	No	20	39	1	Cancer death
LCA-106	3	4	12	Strong positive	94	Stage IIIA/IIIB	65	1	>5 points	49	Younger	Male	No	Smoker	1200	Yes	Yes	No	Squamous cell carcinoma	No	21	62	1	Cancer death
LCA-107	3	4	12	Strong positive	95	Stage IIA/IIB	59	1	>5 points	69	Older	Male	No	Smoker	1000	No	Yes	No	Adenocarcinoma	Hypertension	26	58	1	Cancer death
LCA-108	1	4	4	Weakly positive	96	Stage IIA/IIB	80	1	<=5 points	57	Younger	Male	No	Smoker	9000	No	Yes	No	Squamous cell carcinoma	No	24	74	1	Cancer death
LCA-109	3	4	12	Strong positive	97	Stage IIA/IIB	106	0	>5 points	43	Younger	Male	No	Never-smoker	0	Yes	Yes	No	Adenocarcinoma	No	25	106	0	Survival without cancer
LCA-110	1	3	3	Weakly positive	98	Stage IIIA/IIIB	55	1	<=5 points	54	Younger	Male	No	Smoker	800	No	No	Pneumonia	Squamous cell carcinoma	No	22	48	1	Cancer death
LCA-111	2	4	8	Positive	99	Stage IIA/IIB	79	0	>5 points	54	Younger	Male	No	Smoker	800	No	No	No	Adenocarcinoma	No	22	79	0	Survival without cancer
LCA-112	1	2	2	Weakly positive	100	Stage IA/IB	45	1	<=5 points	70	Older	Female	Yes	Never-smoker	0	No	No	No	Squamous cell carcinoma	No	22	42	1	Cancer death
LCA-113	2	4	8	Positive	101	Stage IA/IB	113	0	>5 points	56	Younger	Male	Yes	Smoker	400	No	No	No	Squamous cell carcinoma	No	25	113	0	Survival without cancer
LCA-114	1	4	4	Weakly positive	102	Stage IA/IB	51	0	<=5 points	71	Older	Male	No	Never-smoker	0	No	No	No	Squamous cell carcinoma	No	20	51	0	Survival without cancer
LCA-115	3	4	12	Strong positive	103	Stage IIIA/IIIB	44	0	>5 points	62	Older	Male	Yes	Smoker	600	Yes	Yes	No	Squamous cell carcinoma	No	24	44	0	Survival without cancer
LCA-116	0	0	0	Negative	104	Stage IIIA/IIIB	30	1	<=5 points	44	Younger	Female	No	Never-smoker	0	Yes	Yes	No	Adenocarcinoma	No	20	28	1	Cancer death
LCA-117	0	0	0	Negative	105	Stage IIA/IIB	22	1	<=5 points	76	Older	Male	No	Smoker	1200	No	No	No	Adenocarcinoma	No	20	22	1	Cancer death
LCA-118	3	4	12	Strong positive	106	Stage IA/IB	27	1	>5 points	69	Older	Male	No	Never-smoker	0	No	Yes	No	Squamous cell carcinoma	No	23	24	1	Cancer death
LCA-119	1	4	4	Weakly positive	107	Stage IIIA/IIIB	8	0	<=5 points	60	Younger	Male	No	Smoker	800	No	No	No	Squamous cell carcinoma	No	26	8	0	Survival without cancer
LCA-120	2	4	8	Positive	108	Stage IA/IB	57	0	>5 points	63	Older	Female	Yes	Never-smoker	0	No	No	No	Adenocarcinoma	No	22	57	0	Survival without cancer
LCA-121	1	2	2	Weakly positive	109	Stage IIIA/IIIB	45	1	<=5 points	59	Younger	Female	No	Never-smoker	0	No	Yes	No	Adenocarcinoma	No	23	40	1	Cancer death
LCA-122	2	4	8	Positive	110	Stage IIA/IIB	107	0	>5 points	67	Older	Male	No	Never-smoker	0	No	No	No	Adenocarcinoma	No	19	107	0	Survival without cancer
LCA-123	0	0	0	Negative	111	Stage IIIA/IIIB	24	0	<=5 points	55	Younger	Male	No	Smoker	600	No	Yes	No	Squamous cell carcinoma	No	23	24	0	Survival without cancer
LCA-124	0	0	0	Negative	112	Stage IIIA/IIIB	49	1	<=5 points	62	Older	Male	No	Never-smoker	0	No	No	No	Adenocarcinoma	No	29	49	1	Cancer death
LCA-125	1	4	4	Weakly positive	113	Stage IIIA/IIIB	29	0	<=5 points	56	Younger	Male	No	Smoker	800	No	Yes	No	Adenocarcinoma	No	23	29	0	Survival without cancer
LCA-126	1	4	4	Weakly positive	114	Stage IIIA/IIIB	3	1	<=5 points	56	Younger	Female	No	Never-smoker	0	No	Yes	No	Adenocarcinoma	No	26	2	1	Cancer death
LCA-127	1	4	4	Weakly positive	115	Stage IA/IB	45	1	<=5 points	75	Older	Male	Yes	Smoker	1000	No	No	No	Adenocarcinoma	No	23	44	1	Cancer death
LCA-128	3	3	9	Strong positive	116	Stage IIIA/IIIB	44	0	>5 points	72	Older	Male	Yes	Never-smoker	0	No	Yes	No	Adenocarcinoma	No	24	44	0	Survival without cancer
LCA-129	0	0	0	Negative	117	Stage IIA/IIB	22	1	<=5 points	43	Younger	Male	No	Smoker	400	No	No	No	Adenocarcinoma	No	23	17	1	Cancer death
LCA-130	2	2	4	Weakly positive	118	Stage IA/IB	57	1	<=5 points	60	Younger	Male	Yes	Smoker	600	No	No	No	Adenocarcinoma	No	25	50	1	Cancer death
LCA-131	1	4	4	Weakly positive	119	Stage IIA/IIB	38	0	<=5 points	57	Younger	Male	Yes	Smoker	750	No	Yes	No	Squamous cell carcinoma	No	22	38	0	Survival without cancer
LCA-132	2	4	8	Positive	120	Stage IIIA/IIIB	48	0	>5 points	64	Older	Female	Yes	Never-smoker	0	No	No	No	Adenocarcinoma	No	25	48	0	Survival without cancer
LCA-133	0	0	0	Negative	121	Stage IA/IB	68	1	<=5 points	56	Younger	Male	No	Smoker	1600	No	No	No	Squamous cell carcinoma	No	21	66	1	Cancer death
LCA-134	1	4	4	Weakly positive	122	Stage IIIA/IIIB	22	1	<=5 points	56	Younger	Female	No	Never-smoker	0	Yes	Yes	No	Adenocarcinoma	No	24	14	1	Cancer death
LCA-135	1	4	4	Weakly positive	123	Stage IIIA/IIIB	22	1	<=5 points	47	Younger	Female	Yes	Never-smoker	0	No	Yes	No	Adenocarcinoma	No	23	17	1	Cancer death
LCA-136	0	0	0	Negative	124	Stage IA/IB	116	0	<=5 points	70	Older	Male	No	Smoker	960	No	No	No	Squamous cell carcinoma	No	25	116	0	Survival without cancer
LCA-137	3	4	12	Strong positive	125	Stage IA/IB	120	0	>5 points	54	Younger	Male	No	Smoker	400	No	No	No	Squamous cell carcinoma	No	23	120	0	Survival without cancer
LCA-138	2	4	8	Positive	126	Stage IA/IB	22	0	>5 points	53	Younger	Male	No	Smoker	600	No	Yes	No	Adenocarcinoma	No	23	22	0	Survival without cancer
LCA-139	2	4	8	Positive	127	Stage IIIA/IIIB	37	0	>5 points	61	Older	Male	No	Smoker	600	No	Yes	No	Squamous cell carcinoma	No	21	37	1	Survival with cancer
LCA-140	1	4	4	Weakly positive	128	Stage IIA/IIB	3	0	<=5 points	60	Younger	Male	Yes	Never-smoker	0	Yes	Yes	No	Adenocarcinoma	No	23	3	0	Survival without cancer
LCA-141	2	2	4	Weakly positive	129	Stage IIIA/IIIB	55	1	<=5 points	68	Older	Male	No	Smoker	400	No	No	No	Squamous cell carcinoma	No	22	54	1	Cancer death
LCA-142	3	4	12	Strong positive	130	Stage IIIA/IIIB	14	0	>5 points	57	Younger	Male	No	Smoker	400	No	Yes	No	Adenocarcinoma	No	21	14	0	Survival without cancer
LCA-143	2	4	8	Positive	131	Stage IA/IB	120	0	>5 points	60	Younger	Male	No	Smoker	600	Yes	Yes	No	Adenocarcinoma	No	26	120	0	Survival without cancer
LCA-144	2	2	4	Weakly positive	132	Stage IA/IB	57	1	<=5 points	72	Older	Female	Yes	Never-smoker	0	No	No	No	Adenocarcinoma	No	28	50	1	Cancer death
LCA-145	3	4	12	Strong positive	133	Stage IIIA/IIIB	105	0	>5 points	54	Younger	Male	No	Smoker	1200	Yes	Yes	No	Adenocarcinoma	No	22	105	0	Survival without cancer
LCA-146	1	3	3	Weakly positive	134	Stage IIA/IIB	80	1	<=5 points	40	Younger	Male	Yes	Smoker	300	No	Yes	No	Adenocarcinoma	No	22	75	1	Non-cancer death
LCA-147	2	1	2	Weakly positive	135	Stage IA/IB	45	1	<=5 points	46	Younger	Male	No	Never-smoker	0	Yes	Yes	No	Adenocarcinoma	No	24	41	1	Cancer death
LCA-148	2	4	8	Positive	136	Stage IA/IB	81	1	>5 points	53	Younger	Male	Yes	Smoker	600	No	No	No	Adenocarcinoma	No	19	74	1	Cancer death
LCA-149	1	4	4	Weakly positive	137	Stage IA/IB	56	1	<=5 points	56	Younger	Male	No	Never-smoker	0	No	Yes	No	Squamous cell carcinoma	No	24	48	1	Cancer death
LCA-151	2	2	4	Weakly positive	138	Stage IIIA/IIIB	55	1	<=5 points	63	Older	Female	Yes	Never-smoker	0	Yes	No	No	Adenocarcinoma	Others	31	49	1	Cancer death
LCA-152	0	0	0	Negative	139	Stage IA/IB	36	1	<=5 points	59	Younger	Female	Yes	Never-smoker	0	No	No	No	Adenocarcinoma	No	29	28	1	Cancer death
LCA-153	1	4	4	Weakly positive	140	Stage IIA/IIB	39	1	<=5 points	67	Older	Female	Yes	Never-smoker	0	No	No	No	Adenocarcinoma	No	27	37	1	Cancer death
LCA-154	2	2	4	Weakly positive	141	Stage IA/IB	117	0	<=5 points	62	Older	Female	Yes	Never-smoker	0	No	No	No	Adenocarcinoma	No	23	117	0	Survival without cancer
LCA-155	3	4	12	Strong positive	142	Stage IIIA/IIIB	44	0	>5 points	64	Older	Female	Yes	Never-smoker	0	No	Yes	No	Adenocarcinoma	No	23	44	0	Survival without cancer
LCA-158	0	0	0	Negative	143	Stage IA/IB	76	1	<=5 points	64	Older	Male	Yes	Smoker	400	No	Yes	No	Adenocarcinoma	Hypertension	20	69	1	Cancer death
LCA-159	2	4	8	Positive	144	Stage IIIA/IIIB	80	1	>5 points	58	Younger	Male	Yes	Smoker	100	Yes	Yes	No	Adenocarcinoma	Hypertension	22	73	1	Cancer death
LCA-161	2	4	8	Positive	145	Stage IIIA/IIIB	32	1	>5 points	68	Older	Female	No	Never-smoker	0	No	No	No	Adenocarcinoma	Hypertension	25	25	1	Cancer death
LCA-162	0	0	0	Negative	146	Stage IIIA/IIIB	35	1	<=5 points	51	Younger	Male	No	Smoker	400	Yes	Yes	No	Squamous cell carcinoma	No	29	28	1	Cancer death
LCA-163	1	4	4	Weakly positive	147	Stage IIA/IIB	53	1	<=5 points	49	Younger	Female	Yes	Never-smoker	0	No	No	Pneumonia	Squamous cell carcinoma	No	18	52	1	Cancer death
LCA-164	3	4	12	Strong positive	148	Stage IIIA/IIIB	63	1	>5 points	51	Younger	Female	No	Never-smoker	0	Yes	Yes	No	Adenocarcinoma	No	23	58	1	Cancer death
LCA-165	2	2	4	Weakly positive	149	Stage IA/IB	72	1	<=5 points	51	Younger	Male	Yes	Never-smoker	0	No	No	No	Adenocarcinoma	No	18	68	1	Cancer death
LCA-166	3	4	12	Strong positive	150	Stage IIIA/IIIB	65	1	>5 points	51	Younger	Female	Yes	Never-smoker	0	No	Yes	No	Adenocarcinoma	Hypertension	22	58	1	Cancer death
LCA-168	2	4	8	Positive	151	Stage IA/IB	22	0	>5 points	54	Younger	Male	Yes	Smoker	1200	No	Yes	No	Adenocarcinoma	No	22	22	0	Survival without cancer
LCA-169	3	4	12	Strong positive	152	Stage IIA/IIB	120	0	>5 points	73	Older	Male	Yes	Smoker	600	No	No	No	Squamous cell carcinoma	No	21	120	0	Survival without cancer
LCA-170	3	4	12	Strong positive	153	Stage IIIA/IIIB	105	0	>5 points	58	Younger	Male	Yes	Never-smoker	0	No	No	No	Adenocarcinoma	No	24	105	0	Survival without cancer
LCA-171	2	4	8	Positive	154	Stage IA/IB	120	0	>5 points	44	Younger	Female	No	Never-smoker	0	No	No	No	Squamous cell carcinoma	No	21	120	0	Survival without cancer
LCA-172	1	4	4	Weakly positive	155	Stage IIIA/IIIB	53	1	<=5 points	57	Younger	Male	No	Smoker	400	No	Yes	No	Adenocarcinoma	No	19	52	1	Cancer death
LCA-173	3	4	12	Strong positive	156	Stage IIA/IIB	27	1	>5 points	59	Younger	Female	Yes	Never-smoker	0	Yes	Yes	No	Adenocarcinoma	No	26	24	1	Cancer death
LCA-174	3	4	12	Strong positive	157	Stage IA/IB	3	0	>5 points	43	Younger	Female	Yes	Never-smoker	0	No	No	No	Adenocarcinoma	No	24	3	0	Survival without cancer
LCA-176	1	4	4	Weakly positive	158	Stage IIA/IIB	3	0	<=5 points	61	Older	Male	No	Smoker	600	No	No	No	Adenocarcinoma	No	22	3	0	Survival without cancer
LCA-177	0	0	0	Negative	159	Stage IA/IB	99	1	<=5 points	58	Younger	Male	No	Smoker	400	No	Yes	No	Squamous cell carcinoma	No	18	91	1	Cancer death
LCA-178	0	0	0	Negative	160	Stage IIIA/IIIB	22	0	<=5 points	65	Older	Male	No	Never-smoker	0	No	No	No	Squamous cell carcinoma	Diabetes	22	22	0	Survival without cancer
LCA-179	1	4	4	Weakly positive	161	Stage IIIA/IIIB	20	1	<=5 points	51	Younger	Male	No	Smoker	800	No	No	No	Squamous cell carcinoma	No	21	16	1	Cancer death
LCA-180	3	4	12	Strong positive	162	Stage IA/IB	120	0	>5 points	65	Older	Male	Yes	Smoker	1000	No	No	No	Squamous cell carcinoma	Hypertension	28	120	0	Survival without cancer
LCA-181	3	4	12	Strong positive	163	Stage IIIA/IIIB	54	1	>5 points	44	Younger	Female	No	Never-smoker	0	No	No	No	Adenocarcinoma	No	24	48	1	Cancer death
LCA-182	0	0	0	Negative	164	Stage IA/IB	70	1	<=5 points	56	Younger	Male	Yes	Smoker	1600	Yes	Yes	No	Adenocarcinoma	No	21	62	1	Cancer death
LCA-183	0	0	0	Negative	165	Stage IIA/IIB	36	0	<=5 points	48	Younger	Male	No	Smoker	900	No	No	No	Squamous cell carcinoma	Others	19	36	0	Survival without cancer
LCA-184	1	4	4	Weakly positive	166	Stage IIA/IIB	105	0	<=5 points	40	Younger	Male	No	Smoker	800	Yes	Yes	No	Squamous cell carcinoma	No	19	105	0	Survival without cancer
LCA-185	3	4	12	Strong positive	167	Stage IIA/IIB	59	1	>5 points	64	Older	Female	Yes	Never-smoker	0	No	No	No	Adenocarcinoma	Hypertension	19	51	1	Cancer death
LCA-186	2	4	8	Positive	168	Stage IA/IB	94	1	>5 points	73	Older	Male	Yes	Never-smoker	0	No	No	No	Squamous cell carcinoma	No	22	89	1	Cancer death
LCA-187	1	3	3	Weakly positive	169	Stage IA/IB	34	1	<=5 points	58	Younger	Male	No	Never-smoker	0	No	Yes	No	Adenocarcinoma	No	23	34	0	Non-cancer death
LCA-188	0	0	0	Negative	170	Stage IIA/IIB	31	1	<=5 points	43	Younger	Female	Yes	Never-smoker	0	No	Yes	No	Adenocarcinoma	No	24	25	1	Cancer death
LCA-189	0	0	0	Negative	171	Stage IIIA/IIIB	49	1	<=5 points	58	Younger	Male	Yes	Never-smoker	0	No	Yes	No	Squamous cell carcinoma	No	21	41	1	Cancer death
LCA-190	0	0	0	Negative	172	Stage IIIA/IIIB	64	1	<=5 points	57	Younger	Male	No	Smoker	600	No	Yes	No	Adenocarcinoma	No	21	61	1	Cancer death
LCA-191	3	4	12	Strong positive	173	Stage IIIA/IIIB	65	1	>5 points	48	Younger	Male	No	Smoker	500	No	Yes	No	Squamous cell carcinoma	No	26	63	1	Cancer death
LCA-192	1	4	4	Weakly positive	174	Stage IIIA/IIIB	18	1	<=5 points	71	Older	Male	No	Never-smoker	0	No	Yes	Pneumonia	Squamous cell carcinoma	No	22	13	1	Cancer death
LCA-193	1	4	4	Weakly positive	175	Stage IIA/IIB	43	1	<=5 points	57	Younger	Male	No	Smoker	720	Yes	Yes	No	Squamous cell carcinoma	Others	25	39	1	Cancer death
LCA-194	1	4	4	Weakly positive	176	Stage IIA/IIB	43	1	<=5 points	60	Younger	Male	No	Smoker	720	Yes	Yes	No	Adenocarcinoma	No	24	43	1	Cancer death
LCA-195	3	4	12	Strong positive	177	Stage IA/IB	83	1	>5 points	43	Younger	Female	Yes	Never-smoker	0	No	Yes	No	Adenocarcinoma	No	21	76	1	Cancer death
LCA-196	3	4	12	Strong positive	178	Stage IA/IB	27	1	>5 points	72	Older	Male	No	Smoker	1200	No	No	No	Squamous cell carcinoma	No	18	23	1	Cancer death
LCA-198	2	4	8	Positive	179	Stage IIIA/IIIB	13	0	>5 points	63	Older	Female	Yes	Never-smoker	0	No	No	No	Adenocarcinoma	Hypertension	29	13	0	Survival without cancer
LCA-199	1	4	4	Weakly positive	180	Stage IA/IB	85	0	<=5 points	57	Younger	Male	No	Never-smoker	0	No	No	No	Squamous cell carcinoma	No	20	85	0	Survival without cancer
LCA-200	0	0	0	Negative	181	Stage IIIA/IIIB	49	1	<=5 points	69	Older	Female	Yes	Smoker	600	No	No	No	Adenocarcinoma	Hypertension	20	49	1	Cancer death
LCA-201	1	4	4	Weakly positive	182	Stage IIIA/IIIB	55	1	<=5 points	57	Younger	Male	No	Smoker	600	No	No	No	Squamous cell carcinoma	No	23	55	1	Cancer death
LCA-202	3	4	12	Strong positive	183	Stage IIIA/IIIB	55	1	>5 points	56	Younger	Male	Yes	Smoker	600	No	Yes	No	Adenocarcinoma	No	21	48	1	Cancer death
LCA-203	2	4	8	Positive	184	Stage IA/IB	14	0	>5 points	68	Older	Male	Yes	Smoker	1000	Yes	Yes	No	Squamous cell carcinoma	No	24	14	0	Survival without cancer
LCA-204	2	4	8	Positive	185	Stage IIA/IIB	71	1	>5 points	65	Older	Male	No	Smoker	600	No	Yes	No	Squamous cell carcinoma	No	27	69	1	Cancer death
LCA-205	2	4	8	Positive	186	Stage IIA/IIB	107	0	>5 points	59	Younger	Male	No	Smoker	1400	No	Yes	No	Squamous cell carcinoma	No	21	107	0	Survival without cancer
LCA-207	0	0	0	Negative	187	Stage IIIA/IIIB	37	1	<=5 points	39	Younger	Male	Yes	Smoker	800	No	Yes	No	Adenocarcinoma	No	20	36	1	Cancer death
LCA-209	2	4	8	Positive	188	Stage IIA/IIB	49	1	>5 points	58	Younger	Female	Yes	Never-smoker	0	No	Yes	No	Adenocarcinoma	No	25	49	1	Cancer death
