# Supplementary material for: Prognostic implications of STK11 with different mutation status and its relationship with tumor-infiltrating immune cells in non-small cell lung cancer
Source: Front Immunol. 2024 Apr 26;15:1387896. doi: 10.3389/fimmu.2024.1387896 (PMC11082287; doi:10.3389/fimmu.2024.1387896)
Supplement: Supplementary file 2 [file Table_2.xlsx]

## Sheet: Sheet 1
Supplementary Table S2. Multivariate analysis results of progression-free survival in COX proportional risk model (All variates)
Characteristics	Levels	Beta	SE	HR (95% CI for HR)	Statistics(Z value)	P
TNMstage	Stage IA/IB
	Stage IIA/IIB	-0.07	0.26	0.93(0.56 ,1.54)	0.283	0.777
	Stage IIIA/IIIB	1.00	0.23	2.71(1.72 ,4.26)	4.326	<0.001
STK11	<=5 points
	>5 points	-1.14	0.20	0.32(0.21 ,0.47)	5.649	<0.001
Gender	Female
	Male	-0.28	0.25	0.76(0.46 ,1.24)	1.112	0.266
SmokingStatus	Never-smoker
	Smoker	-0.17	0.24	0.84(0.53 ,1.34)	0.728	0.466
PathologicalType	Squamous cell carcinoma
	Adenocarcinoma	0.22	0.20	1.24(0.83 ,1.85)	1.069	0.285
