# Supplementary material for: Prognostic implications of STK11 with different mutation status and its relationship with tumor-infiltrating immune cells in non-small cell lung cancer
Source: Front Immunol. 2024 Apr 26;15:1387896. doi: 10.3389/fimmu.2024.1387896 (PMC11082287; doi:10.3389/fimmu.2024.1387896)
Supplement: Supplementary file 3 [file Table_3.xlsx]

## Sheet: Sheet 1
Supplementary Table S3. Multivariate analysis results of progression-free survival in COX proportional risk model (Stepwise regression)
Characteristics	Levels	Beta	SE	HR (95% CI for HR)	Statistics(Z value)	P
TNMstage	Stage IA/IB
	Stage IIA/IIB	-0.15	0.27	0.86(0.51 ,1.44)	0.579	0.563
	Stage IIIA/IIIB	1.06	0.23	2.87(1.83 ,4.52)	4.558	<0.001
STK11	<=5 points
	>5 points	-1.04	0.20	0.35(0.24 ,0.52)	5.256	<0.001
Gender	Female
	Male	-0.46	0.19	0.63(0.43 ,0.91)	2.442	0.015
