# Supplementary material for: Prognostic implications of STK11 with different mutation status and its relationship with tumor-infiltrating immune cells in non-small cell lung cancer
Source: Front Immunol. 2024 Apr 26;15:1387896. doi: 10.3389/fimmu.2024.1387896 (PMC11082287; doi:10.3389/fimmu.2024.1387896)
Supplement: Supplementary file 4 [file Table_4.xlsx]

## Sheet: Sheet 1
Supplementary Table S4. Screening of differentially expressed genes in different STK11 status in LUSC cohort.
symbol	logFC	AveExpr	t	PValue	FDR	B	Method	diffsig	FDRThreshold	logFCThreshold
TRIP6	-2.10279	12.205	-4.7818	2.30609e-06	0.00100538	4.50645	limma	Down	0.05	1
KRT5	-5.2519	16.9194	-4.44981	1.0665e-05	0.00352247	3.04719	limma	Down	0.05	1
ITGB4	-2.60453	14.4815	-4.36385	1.56168e-05	0.00462413	2.69137	limma	Down	0.05	1
HDGFL3	-1.79413	11.5595	-4.31111	1.96738e-05	0.00538108	2.53128	limma	Down	0.05	1
APOBEC3C	-1.64537	11.8683	-4.25705	2.48661e-05	0.00630842	2.29356	limma	Down	0.05	1
EPHB4	-1.76581	12.5975	-4.1654	3.67788e-05	0.00870018	1.90822	limma	Down	0.05	1
IFI16	-1.63341	13.4125	-4.1408	4.08041e-05	0.00939835	1.79982	limma	Down	0.05	1
NTF4	-3.14577	6.74313	-4.13404	4.19818e-05	0.00954404	1.82996	limma	Down	0.05	1
GPR87	-2.99871	5.0956	-4.11938	4.46476e-05	0.00985967	1.79675	limma	Down	0.05	1
SEMA4A	-1.6349	11.7139	-4.11786	4.49316e-05	0.00985967	1.75424	limma	Down	0.05	1
PTPRS	-2.53656	12.0302	-4.06241	5.66134e-05	0.0115235	1.57424	limma	Down	0.05	1
PKP1	-5.46169	14.577	-4.04254	6.14621e-05	0.0122261	1.5201	limma	Down	0.05	1
TP63	-5.15816	13.9127	-3.95411	8.82334e-05	0.0160888	1.21203	limma	Down	0.05	1
TRIM29	-3.32844	14.2019	-3.89776	0.000110706	0.0192535	0.889529	limma	Down	0.05	1
CAPN1	-1.21572	14.2531	-3.88874	0.000114773	0.0195059	0.850715	limma	Down	0.05	1
EGFR	-2.60912	13.4861	-3.87888	0.000119379	0.0200936	0.820205	limma	Down	0.05	1
POGLUT3	-1.57046	11.4942	-3.84996	0.000133915	0.0219083	0.760774	limma	Down	0.05	1
SESN3	-2.59366	12.9548	-3.84465	0.000136764	0.0221672	0.717056	limma	Down	0.05	1
RAP2B	-1.47692	12.5456	-3.81352	0.000154623	0.0248318	0.577533	limma	Down	0.05	1
SCPEP1	-1.63675	13.5598	-3.77144	0.000182289	0.0284908	0.419045	limma	Down	0.05	1
NAB2	-1.63784	11.3768	-3.74141	0.000204823	0.0306447	0.385245	limma	Down	0.05	1
JAG1	-2.08405	13.7324	-3.70246	0.000237967	0.0338667	0.175397	limma	Down	0.05	1
SH3GL3	-3.34809	5.83336	-3.68557	0.000253855	0.0355499	0.300519	limma	Down	0.05	1
COL7A1	-3.29763	13.1794	-3.65709	0.000282927	0.0393066	0.0804831	limma	Down	0.05	1
STAP2	-1.85146	11.1743	-3.64202	0.000299552	0.0411723	0.0711349	limma	Down	0.05	1
SLC2A1	-2.0651	15.3177	-3.62719	0.0003168	0.0426583	-0.0782378	limma	Down	0.05	1
EFS	-2.90668	10.9645	-3.61812	0.000327806	0.0431447	0.0702762	limma	Down	0.05	1
FGF11	-2.41384	4.9228	-3.6143	0.00033254	0.0434412	0.0702794	limma	Down	0.05	1
DGKA	-1.71033	11.9346	-3.60764	0.000340964	0.0442117	-0.109651	limma	Down	0.05	1
MUC13	6.98726	4.81722	10.8874	7.48784e-25	1.31075e-20	45.1556	limma	Up	0.05	1
CALCA	6.98678	2.35369	10.3563	7.58315e-23	6.63715e-19	40.2505	limma	Up	0.05	1
HGD	5.54887	4.39469	9.21888	9.08903e-19	5.30345e-15	31.5405	limma	Up	0.05	1
DNAJC12	3.43716	6.2605	8.24292	1.57548e-15	6.89471e-12	24.4086	limma	Up	0.05	1
TESC	3.49087	6.66334	7.893	1.97141e-14	6.90191e-11	22.069	limma	Up	0.05	1
ANKS4B	4.36932	1.194	6.84428	2.32304e-11	6.77747e-08	14.4907	limma	Up	0.05	1
C9orf152	3.7898	5.92751	6.61248	9.97213e-11	2.49375e-07	13.9431	limma	Up	0.05	1
C4BPB	4.62948	3.64454	6.57189	1.28175e-10	2.80464e-07	13.4989	limma	Up	0.05	1
LGSN	5.31848	3.75869	6.5427	1.53418e-10	2.98398e-07	13.4715	limma	Up	0.05	1
CPS1	3.83183	6.91392	6.38318	4.05134e-10	7.09187e-07	12.6496	limma	Up	0.05	1
SPINK1	3.66596	5.56807	6.26622	8.15699e-10	1.29807e-06	11.9287	limma	Up	0.05	1
PNPLA7	2.43548	7.51778	6.17968	1.35981e-09	1.98362e-06	11.4903	limma	Up	0.05	1
CELF3	3.91553	2.77309	6.14064	1.70918e-09	2.30147e-06	10.8421	limma	Up	0.05	1
SGK2	3.34632	4.64039	6.12611	1.86046e-09	2.32624e-06	10.9887	limma	Up	0.05	1
AKR7A3	3.14873	5.17593	5.9727	4.50976e-09	5.26289e-06	10.2313	limma	Up	0.05	1
SPDEF	3.77488	6.08228	5.95379	5.0236e-09	5.49613e-06	10.2553	limma	Up	0.05	1
PCSK1	3.03452	6.33095	5.91298	6.33423e-09	6.5224e-06	10.0205	limma	Up	0.05	1
GOLT1A	3.72985	5.58284	5.81511	1.09874e-08	1.06852e-05	9.50206	limma	Up	0.05	1
UBXN10	3.26561	6.79027	5.76628	1.44211e-08	1.32864e-05	9.26589	limma	Up	0.05	1
GPR35	2.12416	6.61988	5.54837	4.7438e-08	4.15201e-05	8.10867	limma	Up	0.05	1
TM4SF20	2.9355	1.07695	5.48473	6.66876e-08	5.55889e-05	7.40585	limma	Up	0.05	1
BMP6	2.5443	7.63809	5.39266	1.08526e-07	8.63525e-05	7.36776	limma	Up	0.05	1
ETNPPL	3.75204	1.01888	5.33424	1.47301e-07	0.000108944	6.72398	limma	Up	0.05	1
ADGRG5	2.56552	6.9471	5.33156	1.49367e-07	0.000108944	7.07171	limma	Up	0.05	1
FOXA3	3.41282	4.98459	5.24527	2.33314e-07	0.000163366	6.61667	limma	Up	0.05	1
HNF1B	3.83453	4.97124	5.23271	2.48828e-07	0.000167528	6.58082	limma	Up	0.05	1
GJB1	4.24806	4.054	5.1806	3.24613e-07	0.00020871	6.3073	limma	Up	0.05	1
HNF1A	3.88629	1.86002	5.17508	3.3384e-07	0.00020871	6.06413	limma	Up	0.05	1
AMBP	4.08135	3.10898	5.14474	3.8927e-07	0.000234972	6.04698	limma	Up	0.05	1
HAVCR1	3.69837	2.096	5.12747	4.24706e-07	0.000247816	5.85625	limma	Up	0.05	1
SMOC1	3.65299	6.74691	5.07361	5.56409e-07	0.000314192	5.8319	limma	Up	0.05	1
TSPAN8	3.21232	7.319	5.0097	7.6427e-07	0.000405728	5.53138	limma	Up	0.05	1
GCNT3	3.04465	7.41494	5.00954	7.64869e-07	0.000405728	5.53206	limma	Up	0.05	1
MUC6	4.12726	3.67755	4.98867	8.47779e-07	0.000436481	5.39927	limma	Up	0.05	1
SMPD3	2.13777	7.23241	4.97922	8.88129e-07	0.000444191	5.4137	limma	Up	0.05	1
PDE10A	2.64314	7.49228	4.92584	1.15321e-06	0.000560747	5.1554	limma	Up	0.05	1
SPINK13	3.12005	1.13832	4.86244	1.56786e-06	0.000741766	4.65612	limma	Up	0.05	1
TINAG	3.61455	1.02295	4.82803	1.8497e-06	0.000852077	4.51907	limma	Up	0.05	1
CTAG2	5.80162	3.00056	4.81052	2.01128e-06	0.000902755	4.65904	limma	Up	0.05	1
CRACR2B	2.24257	7.91869	4.7774	2.3548e-06	0.00100538	4.48832	limma	Up	0.05	1
PLEKHA6	2.69464	8.56932	4.70139	3.37011e-06	0.00140461	4.12712	limma	Up	0.05	1
TFF3	3.37812	7.85293	4.64752	4.33232e-06	0.00176366	3.89393	limma	Up	0.05	1
ICA1	2.43904	8.75826	4.61329	5.07561e-06	0.00201928	3.745	limma	Up	0.05	1
TAS1R3	2.2039	6.63496	4.59209	5.59567e-06	0.00217671	3.7222	limma	Up	0.05	1
VIL1	4.24196	4.04405	4.57852	5.95492e-06	0.00226611	3.66093	limma	Up	0.05	1
PRR15L	2.67951	7.96629	4.53854	7.14721e-06	0.00264231	3.43946	limma	Up	0.05	1
SMIM6	3.09798	3.52216	4.53071	7.40621e-06	0.00264231	3.3947	limma	Up	0.05	1
RET	2.63379	6.60753	4.52671	7.54184e-06	0.00264231	3.44064	limma	Up	0.05	1
DUSP4	2.69608	9.35788	4.52655	7.54731e-06	0.00264231	3.36966	limma	Up	0.05	1
TMEM80	1.39766	9.33483	4.47612	9.47827e-06	0.00325328	3.17183	limma	Up	0.05	1
BHMT2	2.74322	5.30324	4.46853	9.80693e-06	0.00330135	3.20538	limma	Up	0.05	1
SLC7A2	2.8528	9.24479	4.42705	1.18053e-05	0.00382687	2.95268	limma	Up	0.05	1
FGL1	3.95003	2.49295	4.37162	1.50915e-05	0.00462413	2.76218	limma	Up	0.05	1
CGA	3.71766	1.22691	4.36675	1.54191e-05	0.00462413	2.69314	limma	Up	0.05	1
LRRC31	3.65161	2.31427	4.36403	1.56051e-05	0.00462413	2.7146	limma	Up	0.05	1
MAB21L4	2.63866	7.88471	4.36263	1.57012e-05	0.00462413	2.71235	limma	Up	0.05	1
DCDC2	2.86041	5.13726	4.36049	1.58496e-05	0.00462413	2.77291	limma	Up	0.05	1
KIF5C	2.48953	6.1683	4.3361	1.76395e-05	0.00502442	2.67777	limma	Up	0.05	1
MUC5AC	3.86978	5.01237	4.33409	1.77957e-05	0.00502442	2.66564	limma	Up	0.05	1
TFF1	4.06676	3.17743	4.31379	1.94456e-05	0.00538108	2.56947	limma	Up	0.05	1
ATP2A3	2.30027	10.5676	4.28813	2.17398e-05	0.00585469	2.38763	limma	Up	0.05	1
KIF12	2.75207	5.62048	4.28167	2.23575e-05	0.00592981	2.4661	limma	Up	0.05	1
ENTPD8	3.25104	4.16469	4.27548	2.29644e-05	0.00599987	2.42777	limma	Up	0.05	1
NR0B2	3.77106	2.58606	4.26633	2.38901e-05	0.00614994	2.35771	limma	Up	0.05	1
FA2H	2.27714	7.54048	4.22463	2.8583e-05	0.00714779	2.18913	limma	Up	0.05	1
THPO	2.69514	4.40882	4.19875	3.19236e-05	0.00787074	2.1279	limma	Up	0.05	1
ABCB1	1.95268	6.36757	4.18536	3.37951e-05	0.00821644	2.09406	limma	Up	0.05	1
HAL	2.70711	5.12697	4.17109	3.59037e-05	0.00860952	2.03922	limma	Up	0.05	1
EPS8L3	3.85728	1.86473	4.1524	3.88562e-05	0.00906903	1.91568	limma	Up	0.05	1
MEP1B	2.16664	1.69384	4.11718	4.50599e-05	0.00985967	1.76621	limma	Up	0.05	1
SLC39A5	2.42015	3.02496	4.10758	4.6908e-05	0.0100344	1.74639	limma	Up	0.05	1
AKR7L	2.12271	4.16531	4.10709	4.7005e-05	0.0100344	1.76658	limma	Up	0.05	1
COL25A1	3.08131	3.59865	4.08085	5.24408e-05	0.01106	1.68124	limma	Up	0.05	1
PDE3A	1.93751	8.13459	4.07043	5.47616e-05	0.0114119	1.57679	limma	Up	0.05	1
ACY3	2.20625	5.42664	4.0653	5.59384e-05	0.01152	1.64313	limma	Up	0.05	1
ASCL1	4.151	3.40006	4.04441	6.09896e-05	0.0122261	1.56551	limma	Up	0.05	1
HOXB5	1.88733	6.79025	4.03847	6.25032e-05	0.0122935	1.53143	limma	Up	0.05	1
CAPN8	2.91868	6.8756	4.02863	6.50879e-05	0.0126596	1.43563	limma	Up	0.05	1
KLB	2.47766	4.48004	4.01707	6.82553e-05	0.0131298	1.4572	limma	Up	0.05	1
BHLHA15	1.86665	7.56272	4.00073	7.29819e-05	0.013793	1.35116	limma	Up	0.05	1
SPINK4	2.39556	1.08929	3.99973	7.3279e-05	0.013793	1.35451	limma	Up	0.05	1
HID1	1.93842	10.0557	3.97268	8.18279e-05	0.0152383	1.15664	limma	Up	0.05	1
C11orf86	3.17481	1.01413	3.96388	8.48059e-05	0.0156266	1.22286	limma	Up	0.05	1
FGFR4	1.92898	8.34703	3.92317	9.99749e-05	0.0179382	1.01341	limma	Up	0.05	1
MUC2	4.06034	3.38778	3.92205	0.000100425	0.0179382	1.12472	limma	Up	0.05	1
SCN3A	2.62443	4.7488	3.90143	0.000109091	0.0192535	1.05156	limma	Up	0.05	1
GFI1	1.59479	7.52376	3.8969	0.000111089	0.0192535	0.988436	limma	Up	0.05	1
DDAH1	1.99636	9.97234	3.8926	0.000113015	0.0193954	0.859137	limma	Up	0.05	1
AQP5	3.17073	5.99216	3.86629	0.000125515	0.0209252	0.877074	limma	Up	0.05	1
SFTA2	3.44616	6.46359	3.86129	0.000128034	0.0211437	0.810578	limma	Up	0.05	1
CAMK2N1	2.14694	9.38533	3.79394	0.000166963	0.02657	0.502413	limma	Up	0.05	1
TJP3	2.28589	8.18782	3.77762	0.000177953	0.0280636	0.476096	limma	Up	0.05	1
CACNA1H	1.7469	7.80122	3.76582	0.000186323	0.0288636	0.489792	limma	Up	0.05	1
MYEOV	2.79465	7.07234	3.76198	0.000189124	0.0290406	0.45643	limma	Up	0.05	1
ANXA13	2.94799	3.24259	3.74906	0.000198847	0.030268	0.517085	limma	Up	0.05	1
TXK	1.86435	5.17699	3.74577	0.000201393	0.0303912	0.513663	limma	Up	0.05	1
ABCC2	2.706	6.73807	3.72327	0.000219678	0.0325219	0.349745	limma	Up	0.05	1
S100P	3.49198	9.01624	3.72161	0.000221086	0.0325219	0.245143	limma	Up	0.05	1
SEC11C	1.58688	11.0896	3.71318	0.000228373	0.033314	0.215224	limma	Up	0.05	1
KCNE4	1.82652	8.10243	3.7042	0.000236382	0.0338667	0.247126	limma	Up	0.05	1
GRAMD1B	1.81608	7.53276	3.70276	0.000237691	0.0338667	0.283883	limma	Up	0.05	1
SLC14A2	2.88665	2.92929	3.69079	0.000248844	0.0351291	0.320322	limma	Up	0.05	1
RAB17	2.16087	8.11355	3.64069	0.00030106	0.0411723	0.00638618	limma	Up	0.05	1
OPRD1	2.3527	3.56571	3.63531	0.000307236	0.0416912	0.141101	limma	Up	0.05	1
NPTX1	2.4786	6.52311	3.6231	0.000321716	0.0429896	0.0385995	limma	Up	0.05	1
RIIAD1	2.80237	2.1427	3.62025	0.000325186	0.0431241	0.0845147	limma	Up	0.05	1
HOXB6	1.89125	5.93637	3.59687	0.000355002	0.0456935	0.0103802	limma	Up	0.05	1
DMPK	1.36738	9.5868	3.59129	0.000362495	0.0463173	-0.197151	limma	Up	0.05	1
SCG3	3.09338	3.75071	3.58722	0.000368047	0.046686	-0.00955185	limma	Up	0.05	1
IGFBP1	2.99231	2.01073	3.58389	0.000372646	0.0469293	-0.030487	limma	Up	0.05	1
IHH	2.84228	2.3812	3.56969	0.000392895	0.0491259	-0.0738407	limma	Up	0.05	1
