# Supplementary material for: Prognostic implications of STK11 with different mutation status and its relationship with tumor-infiltrating immune cells in non-small cell lung cancer
Source: Front Immunol. 2024 Apr 26;15:1387896. doi: 10.3389/fimmu.2024.1387896 (PMC11082287; doi:10.3389/fimmu.2024.1387896)
Supplement: Supplementary file 5 [file Table_5.xlsx]

## Sheet: Sheet 1
Supplementary Table S5. Screening of differentially expressed genes in different STK11 status in LUSC cohort.
symbol	logFC	AveExpr	t	PValue	FDR	B	Method	diffsig	FDRThreshold	logFCThreshold
CRYBG1	-1.29006	11.0404	-7.52628	2.33312e-13	5.32289e-11	19.7666	limma	Down	0.05	1
MET	-1.70835	12.7989	-7.49903	2.81491e-13	6.33866e-11	19.5624	limma	Down	0.05	1
KRT32	-1.67458	2.16992	-7.47894	3.23164e-13	6.91771e-11	19.4296	limma	Down	0.05	1
SLC6A20	-2.67745	6.76469	-7.43401	4.3962e-13	8.96773e-11	19.1127	limma	Down	0.05	1
CCL28	-1.56039	8.59943	-6.49522	1.94883e-10	2.01136e-08	13.3479	limma	Down	0.05	1
ARHGAP20	-1.54613	7.98385	-6.45014	2.56854e-10	2.61976e-08	13.0871	limma	Down	0.05	1
GRM5	-1.18901	2.05402	-6.39551	3.58153e-10	3.50849e-08	12.7619	limma	Down	0.05	1
REN	-1.32352	4.04518	-6.30116	6.32566e-10	6.02641e-08	12.2141	limma	Down	0.05	1
ADGRF1	-2.98157	10.0999	-6.20001	1.15512e-09	1.04315e-07	11.6359	limma	Down	0.05	1
ANXA1	-1.12229	13.4811	-6.10463	2.02326e-09	1.74534e-07	10.9437	limma	Down	0.05	1
FAT2	-1.82392	5.9241	-6.10064	2.07101e-09	1.77768e-07	11.0927	limma	Down	0.05	1
DMBX1	-1.91633	5.00268	-5.97502	4.28447e-09	3.38723e-07	10.4075	limma	Down	0.05	1
RYR1	-1.71148	8.54441	-5.9714	4.37443e-09	3.40127e-07	10.3793	limma	Down	0.05	1
TGM5	-1.56827	2.96064	-5.96305	4.58882e-09	3.53625e-07	10.3456	limma	Down	0.05	1
CX3CL1	-1.30665	11.4344	-5.94263	5.1575e-09	3.93946e-07	10.0535	limma	Down	0.05	1
CDH3	-1.48693	11.6031	-5.9372	5.31969e-09	4.02786e-07	10.0232	limma	Down	0.05	1
ZIC2	-2.1239	4.16189	-5.90993	6.21375e-09	4.68436e-07	10.0583	limma	Down	0.05	1
GJA3	-1.3097	3.15553	-5.83213	9.64829e-09	7.05872e-07	9.6437	limma	Down	0.05	1
ZPLD1	-1.4987	3.76572	-5.82117	1.02615e-08	7.44451e-07	9.58516	limma	Down	0.05	1
IVL	-2.67676	5.31604	-5.81921	1.03749e-08	7.49545e-07	9.57468	limma	Down	0.05	1
PER3	-1.04676	9.65762	-5.74189	1.59761e-08	1.12606e-06	9.05935	limma	Down	0.05	1
IL36RN	-2.09971	4.49305	-5.73178	1.6898e-08	1.17668e-06	9.11518	limma	Down	0.05	1
LCT	-1.73174	3.666	-5.63986	2.80351e-08	1.83434e-06	8.63859	limma	Down	0.05	1
GPR87	-1.31948	2.13615	-5.63283	2.91324e-08	1.89186e-06	8.60106	limma	Down	0.05	1
ITGB8	-1.71683	9.73096	-5.60641	3.3648e-08	2.13708e-06	8.37639	limma	Down	0.05	1
MYO3B	-1.67654	5.59744	-5.59045	3.66995e-08	2.31394e-06	8.38547	limma	Down	0.05	1
GDF5	-1.33176	4.48045	-5.55722	4.39369e-08	2.68247e-06	8.21637	limma	Down	0.05	1
FOXE1	-2.11125	4.48936	-5.55416	4.46698e-08	2.71765e-06	8.20057	limma	Down	0.05	1
KCNQ5	-1.5848	6.64068	-5.52622	5.19293e-08	3.1264e-06	8.05772	limma	Down	0.05	1
ZNF90	-1.5542	6.39953	-5.51796	5.42878e-08	3.24585e-06	8.01674	limma	Down	0.05	1
HMGA2	-2.55892	6.11115	-5.5093	5.68704e-08	3.37697e-06	7.97387	limma	Down	0.05	1
PLAU	-1.17943	11.8372	-5.49914	6.00559e-08	3.50609e-06	7.67642	limma	Down	0.05	1
HOXD1	-1.61072	4.98811	-5.48309	6.54392e-08	3.78216e-06	7.84231	limma	Down	0.05	1
C17orf50	-1.1369	3.03105	-5.45076	7.77495e-08	4.3912e-06	7.6789	limma	Down	0.05	1
ZNF737	-1.00646	8.90854	-5.44962	7.82228e-08	4.40359e-06	7.58919	limma	Down	0.05	1
ST6GALNAC2	-1.18345	6.59605	-5.43694	8.36725e-08	4.69514e-06	7.60746	limma	Down	0.05	1
ANKRD22	-1.23552	9.59969	-5.41931	9.18657e-08	5.08928e-06	7.39948	limma	Down	0.05	1
NEURL3	-1.19094	4.75666	-5.38483	1.102e-07	6.00867e-06	7.35357	limma	Down	0.05	1
CCR9	-1.02132	2.45895	-5.3734	1.17027e-07	6.30791e-06	7.29336	limma	Down	0.05	1
KCNN4	-1.31154	10.6102	-5.34477	1.35986e-07	7.12343e-06	6.95034	limma	Down	0.05	1
ACTBL2	-1.21274	3.25123	-5.34197	1.37991e-07	7.20671e-06	7.14042	limma	Down	0.05	1
AMIGO2	-1.02064	11.1393	-5.332	1.4537e-07	7.56929e-06	6.84268	limma	Down	0.05	1
AVPR1B	-1.25923	2.56299	-5.32731	1.48966e-07	7.73329e-06	7.06636	limma	Down	0.05	1
IL37	-2.27045	5.26145	-5.30659	1.65949e-07	8.53336e-06	6.9689	limma	Down	0.05	1
CST6	-1.70719	7.99059	-5.2904	1.80505e-07	9.1247e-06	6.8645	limma	Down	0.05	1
RADX	-1.03924	6.22115	-5.26449	2.06405e-07	1.02715e-05	6.76125	limma	Down	0.05	1
BTG4	-1.04604	1.87408	-5.24802	2.24709e-07	1.10063e-05	6.67789	limma	Down	0.05	1
OR10H1	-1.14401	1.85285	-5.2268	2.50623e-07	1.21046e-05	6.57536	limma	Down	0.05	1
LYPD5	-1.04765	7.12436	-5.21391	2.67757e-07	1.27896e-05	6.50326	limma	Down	0.05	1
ATP13A5	-1.36154	3.97688	-5.19988	2.87693e-07	1.36293e-05	6.45318	limma	Down	0.05	1
GLB1L3	-2.66666	6.9568	-5.18939	3.03528e-07	1.4224e-05	6.40138	limma	Down	0.05	1
EN2	-1.60152	3.39297	-5.1711	3.33179e-07	1.53643e-05	6.31326	limma	Down	0.05	1
ENSG00000288658	-1.13108	4.57619	-5.14761	3.75393e-07	1.68625e-05	6.20578	limma	Down	0.05	1
CATSPER1	-1.18886	6.19445	-5.13059	4.09174e-07	1.82852e-05	6.12085	limma	Down	0.05	1
ZDHHC15	-1.0812	6.36041	-5.12596	4.18845e-07	1.86693e-05	6.09646	limma	Down	0.05	1
B3GAT1	-1.58153	6.64496	-5.08518	5.14312e-07	2.22941e-05	5.90454	limma	Down	0.05	1
HDAC9	-1.03703	8.63578	-5.07911	5.30221e-07	2.28126e-05	5.79057	limma	Down	0.05	1
ANKRD36C	-1.19179	7.02572	-5.0537	6.02078e-07	2.52771e-05	5.746	limma	Down	0.05	1
DMRT2	-1.29225	3.89914	-5.03313	6.67039e-07	2.76033e-05	5.6664	limma	Down	0.05	1
SLC2A12	-1.18249	6.89412	-5.03179	6.71522e-07	2.77227e-05	5.64636	limma	Down	0.05	1
ZNF486	-1.40898	8.95918	-5.00482	7.67682e-07	3.11001e-05	5.43685	limma	Down	0.05	1
BRINP1	-2.02845	5.48695	-5.00402	7.70716e-07	3.11502e-05	5.53283	limma	Down	0.05	1
CLDN16	-1.16086	4.75678	-5.00267	7.7589e-07	3.12864e-05	5.5277	limma	Down	0.05	1
ITGA2	-1.05005	11.6674	-4.992	8.17906e-07	3.27521e-05	5.17379	limma	Down	0.05	1
ULBP1	-1.01092	5.61195	-4.97451	8.91614e-07	3.52157e-05	5.39632	limma	Down	0.05	1
WNT7A	-1.7164	4.98309	-4.96912	9.15598e-07	3.60808e-05	5.37212	limma	Down	0.05	1
MFSD4A	-1.55886	9.88715	-4.9628	9.44522e-07	3.68853e-05	5.1764	limma	Down	0.05	1
CYP2S1	-1.11265	9.49646	-4.93592	1.07764e-06	4.14937e-05	5.05443	limma	Down	0.05	1
LHX1	-1.44957	1.86809	-4.93248	1.09591e-06	4.20396e-05	5.19216	limma	Down	0.05	1
NPBWR1	-1.38151	3.44404	-4.90333	1.2634e-06	4.76218e-05	5.0675	limma	Down	0.05	1
MCOLN3	-1.253	7.05568	-4.89937	1.28795e-06	4.84421e-05	5.03319	limma	Down	0.05	1
SMPX	-1.19983	2.78166	-4.88989	1.34864e-06	5.00731e-05	5.00352	limma	Down	0.05	1
IFIT1	-1.05103	10.1664	-4.86625	1.51232e-06	5.5231e-05	4.66829	limma	Down	0.05	1
ZNF682	-1.04581	7.48055	-4.85816	1.57259e-06	5.70444e-05	4.82757	limma	Down	0.05	1
EGR4	-1.2262	3.22891	-4.84035	1.71365e-06	6.17226e-05	4.78248	limma	Down	0.05	1
SLC28A3	-1.204	7.11107	-4.82482	1.84644e-06	6.5367e-05	4.69343	limma	Down	0.05	1
MEGF10	-1.20336	4.46678	-4.81683	1.91863e-06	6.72065e-05	4.68281	limma	Down	0.05	1
CLEC5A	-1.06401	8.21008	-4.81549	1.93097e-06	6.75021e-05	4.59847	limma	Down	0.05	1
TP63	-1.56535	7.67494	-4.80277	2.05221e-06	7.11664e-05	4.58426	limma	Down	0.05	1
USH1G	-1.27617	2.63588	-4.79745	2.10507e-06	7.28539e-05	4.58644	limma	Down	0.05	1
PDLIM4	-1.05097	9.29984	-4.77803	2.30932e-06	7.88215e-05	4.34413	limma	Down	0.05	1
DOC2A	-1.34691	5.6225	-4.77639	2.32743e-06	7.91281e-05	4.50316	limma	Down	0.05	1
WNT10A	-1.23788	7.09186	-4.77571	2.335e-06	7.92301e-05	4.475	limma	Down	0.05	1
IFI44L	-1.1498	10.2453	-4.77229	2.3733e-06	8.03724e-05	4.23987	limma	Down	0.05	1
ADORA1	-1.3271	7.74145	-4.76887	2.41224e-06	8.13116e-05	4.42349	limma	Down	0.05	1
FHOD3	-1.30603	7.41945	-4.74527	2.69799e-06	8.89361e-05	4.33067	limma	Down	0.05	1
SCD5	-1.00393	9.11025	-4.73297	2.85954e-06	9.39045e-05	4.15513	limma	Down	0.05	1
S100A5	-1.05257	4.20344	-4.69866	3.36102e-06	0.000107522	4.16081	limma	Down	0.05	1
ZNF114	-1.34714	5.67729	-4.6592	4.04224e-06	0.000124713	3.98942	limma	Down	0.05	1
PLD5	-1.7066	6.26092	-4.64576	4.30336e-06	0.000132064	3.92749	limma	Down	0.05	1
MAP7D2	-1.46521	7.67889	-4.62799	4.67332e-06	0.000141415	3.81089	limma	Down	0.05	1
SUCNR1	-1.06552	7.57109	-4.61199	5.03253e-06	0.000150706	3.73386	limma	Down	0.05	1
HLA-DQB2	-1.22359	10.693	-4.59732	5.3852e-06	0.000159581	3.43082	limma	Down	0.05	1
EFHC2	-1.09996	6.68639	-4.57554	5.95259e-06	0.000173907	3.61041	limma	Down	0.05	1
ABCA4	-1.7231	8.08412	-4.52671	7.44065e-06	0.000209377	3.36608	limma	Down	0.05	1
PLAT	-1.03974	11.5726	-4.52529	7.48894e-06	0.000209775	3.06674	limma	Down	0.05	1
WDR87	-1.41785	2.64943	-4.51862	7.71966e-06	0.00021485	3.37555	limma	Down	0.05	1
CLCA2	-1.31131	4.41885	-4.51754	7.75758e-06	0.000215559	3.38402	limma	Down	0.05	1
GBP6	-1.34514	5.65459	-4.51147	7.97405e-06	0.000220866	3.35914	limma	Down	0.05	1
RNASE7	-1.00189	1.77572	-4.50574	8.18416e-06	0.000225246	3.31623	limma	Down	0.05	1
MSX2	-1.02131	5.90699	-4.50251	8.30478e-06	0.000227124	3.31616	limma	Down	0.05	1
GLYATL2	-1.43899	2.79719	-4.50128	8.35104e-06	0.000228029	3.30375	limma	Down	0.05	1
APOBEC3B	-1.0795	7.16645	-4.49391	8.63438e-06	0.000234658	3.24772	limma	Down	0.05	1
CRABP2	-1.40457	11.6921	-4.48353	9.04881e-06	0.000244333	2.89284	limma	Down	0.05	1
ZNF626	-1.06983	8.10605	-4.48303	9.06915e-06	0.000244333	3.15246	limma	Down	0.05	1
TNC	-1.07564	12.9102	-4.46492	9.83976e-06	0.000260934	2.79589	limma	Down	0.05	1
SLC52A1	-1.01418	6.60559	-4.46129	1.00017e-05	0.000263155	3.12834	limma	Down	0.05	1
IL36G	-1.21852	3.3048	-4.4519	1.04326e-05	0.000269986	3.10294	limma	Down	0.05	1
MME	-1.1234	8.46473	-4.41842	1.21171e-05	0.000305376	2.85812	limma	Down	0.05	1
MMP7	-1.3616	10.7958	-4.4107	1.25409e-05	0.000312873	2.63103	limma	Down	0.05	1
DIO1	-1.15758	4.63063	-4.40815	1.26842e-05	0.000314366	2.93027	limma	Down	0.05	1
FABP3	-1.03838	8.82014	-4.39127	1.3672e-05	0.000332947	2.70915	limma	Down	0.05	1
PADI1	-1.6526	4.44701	-4.3875	1.39021e-05	0.000336789	2.84218	limma	Down	0.05	1
CHAT	-1.41456	2.04133	-4.37957	1.43989e-05	0.000346753	2.79202	limma	Down	0.05	1
DIRAS3	-1.10991	6.16508	-4.37861	1.44603e-05	0.000347481	2.79852	limma	Down	0.05	1
DCHS2	-1.07719	4.52918	-4.37815	1.44892e-05	0.000347481	2.80723	limma	Down	0.05	1
FCGBP	-1.25891	10.6879	-4.35584	1.5989e-05	0.000376166	2.40325	limma	Down	0.05	1
KRT15	-1.28457	9.99004	-4.34481	1.67835e-05	0.000387812	2.42378	limma	Down	0.05	1
CA10	-1.73777	3.23756	-4.34292	1.69239e-05	0.000389699	2.65081	limma	Down	0.05	1
C6orf15	-1.1136	1.54908	-4.33919	1.72034e-05	0.000394564	2.62622	limma	Down	0.05	1
DISP3	-1.08198	3.90816	-4.33665	1.73957e-05	0.000398448	2.6349	limma	Down	0.05	1
PADI3	-1.56839	2.79645	-4.33355	1.76343e-05	0.000400212	2.60957	limma	Down	0.05	1
CACNG4	-1.71478	7.63475	-4.32672	1.817e-05	0.000405992	2.55415	limma	Down	0.05	1
NKX6-1	-1.02864	2.74148	-4.30933	1.96053e-05	0.0004303	2.51499	limma	Down	0.05	1
SHISA3	-1.74643	6.93348	-4.30321	2.01353e-05	0.000439152	2.48364	limma	Down	0.05	1
NKX3-2	-1.04999	3.07262	-4.29402	2.09574e-05	0.000451936	2.45624	limma	Down	0.05	1
FAM83B	-1.58218	4.96871	-4.28372	2.19168e-05	0.000468576	2.42403	limma	Down	0.05	1
MYBPH	-1.42413	5.03316	-4.25985	2.43042e-05	0.000512593	2.32969	limma	Down	0.05	1
COL21A1	-1.09005	8.2426	-4.19711	3.18212e-05	0.000643813	1.97107	limma	Down	0.05	1
HAS3	-1.14633	9.9093	-4.17945	3.43072e-05	0.000679831	1.74823	limma	Down	0.05	1
BBOX1	-1.10288	4.39668	-4.17835	3.44676e-05	0.000682231	2.00683	limma	Down	0.05	1
PPP1R14C	-1.1859	8.9008	-4.16665	3.62235e-05	0.000709694	1.79947	limma	Down	0.05	1
GABRE	-1.19893	9.28172	-4.15218	3.85133e-05	0.000750316	1.70588	limma	Down	0.05	1
MAJIN	-1.17789	3.25586	-4.13789	4.09101e-05	0.000785257	1.83973	limma	Down	0.05	1
CD1B	-1.04949	4.67885	-4.13603	4.12308e-05	0.000788203	1.84358	limma	Down	0.05	1
SLC5A1	-1.69157	6.50605	-4.10039	4.78902e-05	0.000881495	1.69313	limma	Down	0.05	1
DPP4	-1.06061	11.6915	-4.07328	5.36244e-05	0.000970557	1.20412	limma	Down	0.05	1
C6orf141	-1.12002	6.94029	-4.07052	5.42444e-05	0.000976681	1.55309	limma	Down	0.05	1
TNNT1	-1.76118	8.04338	-4.06078	5.64847e-05	0.00100864	1.48369	limma	Down	0.05	1
LRRTM1	-1.35388	2.85154	-4.05305	5.83255e-05	0.001033	1.50754	limma	Down	0.05	1
HHLA2	-1.9912	6.97285	-4.00553	7.09511e-05	0.0012061	1.32439	limma	Down	0.05	1
FABP6	-1.11844	6.37061	-3.9539	8.7589e-05	0.00143545	1.132	limma	Down	0.05	1
CSF2	-1.04581	5.35818	-3.94483	9.08723e-05	0.00147979	1.11768	limma	Down	0.05	1
SIX3	-1.18693	2.77154	-3.93501	9.45527e-05	0.00152326	1.06407	limma	Down	0.05	1
NGEF	-1.08631	8.06008	-3.92957	9.66568e-05	0.00155035	0.953128	limma	Down	0.05	1
DUSP9	-1.28165	4.98434	-3.9293	9.67621e-05	0.00155061	1.0606	limma	Down	0.05	1
AMOT	-1.0363	9.58418	-3.90971	0.000104708	0.00165954	0.729122	limma	Down	0.05	1
EREG	-1.85682	7.14418	-3.89496	0.000111092	0.00174004	0.904517	limma	Down	0.05	1
SLC9A4	-1.11858	1.9392	-3.89129	0.000112736	0.00175794	0.892407	limma	Down	0.05	1
PRRX2	-1.01747	7.06203	-3.88963	0.000113491	0.00176644	0.864216	limma	Down	0.05	1
THBS4	-1.15685	6.81639	-3.88819	0.000114146	0.0017721	0.874229	limma	Down	0.05	1
CD207	-1.4744	7.09373	-3.86177	0.000126836	0.00192914	0.774896	limma	Down	0.05	1
CYP2F1	-1.17039	3.53066	-3.85815	0.000128676	0.00194857	0.790278	limma	Down	0.05	1
KRT23	-1.36828	4.61545	-3.83439	0.00014139	0.00210434	0.711467	limma	Down	0.05	1
ATP13A4	-1.3164	10.2617	-3.83281	0.000142274	0.00211205	0.394648	limma	Down	0.05	1
NWD1	-1.28458	6.22824	-3.82282	0.000147998	0.00217101	0.658195	limma	Down	0.05	1
SYT16	-1.12081	4.8175	-3.80172	0.000160813	0.00229759	0.596672	limma	Down	0.05	1
ZNF730	-1.02871	4.00113	-3.79147	0.000167408	0.00236954	0.55545	limma	Down	0.05	1
KRT14	-1.38067	4.38109	-3.77995	0.000175128	0.00245279	0.514605	limma	Down	0.05	1
KCNK2	-1.04934	3.41053	-3.76924	0.000182602	0.00254909	0.470103	limma	Down	0.05	1
C4orf54	-1.15879	3.65014	-3.76884	0.000182887	0.00254909	0.470369	limma	Down	0.05	1
CCL17	-1.01849	6.02596	-3.75469	0.00019324	0.00265288	0.415342	limma	Down	0.05	1
MUC22	-1.08481	3.97281	-3.75052	0.0001964	0.00268434	0.409111	limma	Down	0.05	1
CACNG6	-1.22017	3.83566	-3.7487	0.000197794	0.00269195	0.400327	limma	Down	0.05	1
XDH	-1.00899	9.00891	-3.73971	0.000204804	0.00275453	0.163317	limma	Down	0.05	1
CD1A	-1.33068	7.0298	-3.72898	0.000213483	0.00284737	0.296383	limma	Down	0.05	1
GABBR2	-1.22652	5.7557	-3.7196	0.000221355	0.00292177	0.300193	limma	Down	0.05	1
VGLL1	-1.29144	5.12664	-3.71952	0.00022142	0.00292177	0.305321	limma	Down	0.05	1
TMEM63C	-1.26052	7.82826	-3.69737	0.000241107	0.00311284	0.136755	limma	Down	0.05	1
CHST4	-1.00582	4.83576	-3.69247	0.00024568	0.00316012	0.211487	limma	Down	0.05	1
FADS6	-1.25968	3.00031	-3.68698	0.000250906	0.00320153	0.173698	limma	Down	0.05	1
CALB2	-1.02801	5.3515	-3.68131	0.000256405	0.00324752	0.170911	limma	Down	0.05	1
ABCA13	-1.22738	7.68492	-3.65186	0.000286845	0.0035349	-0.0143675	limma	Down	0.05	1
NMNAT2	-1.27456	8.09186	-3.62375	0.000319033	0.00382991	-0.138771	limma	Down	0.05	1
ANKFN1	-1.0324	5.64541	-3.61879	0.000325053	0.00388161	-0.0493384	limma	Down	0.05	1
SH3RF2	-1.05531	8.29094	-3.60329	0.000344568	0.0040698	-0.239963	limma	Down	0.05	1
ZNF727	-1.03751	6.53842	-3.57716	0.00037997	0.004366	-0.217054	limma	Down	0.05	1
MEGF11	-1.0715	5.18832	-3.57184	0.000387583	0.00443877	-0.202346	limma	Down	0.05	1
MMP3	-1.06549	4.98135	-3.55566	0.000411624	0.00465871	-0.256728	limma	Down	0.05	1
GJB6	-1.28483	5.14998	-3.5519	0.000417396	0.00469645	-0.270179	limma	Down	0.05	1
ZFP57	-1.08391	4.21273	-3.52879	0.000454655	0.00503401	-0.351439	limma	Down	0.05	1
GAS2L2	-1.08445	5.34986	-3.52356	0.000463512	0.00509628	-0.365786	limma	Down	0.05	1
SLC1A7	-1.50526	7.80205	-3.51919	0.000471033	0.00514313	-0.462302	limma	Down	0.05	1
ZIC5	-1.1133	2.27146	-3.50546	0.000495395	0.00533519	-0.453594	limma	Down	0.05	1
MMP28	-1.13259	9.07859	-3.48425	0.000535391	0.0056882	-0.720006	limma	Down	0.05	1
HTR1D	-1.05696	5.75527	-3.4108	0.000698363	0.00697117	-0.74345	limma	Down	0.05	1
CHST9	-1.4211	5.07459	-3.39995	0.000726027	0.00718937	-0.771462	limma	Down	0.05	1
NETO1	-1.01988	4.67076	-3.37624	0.000790084	0.00769189	-0.846587	limma	Down	0.05	1
SPRR3	-1.2555	2.79895	-3.36803	0.000813454	0.00785765	-0.895624	limma	Down	0.05	1
SYT12	-1.22905	8.80371	-3.36058	0.000835224	0.00803214	-1.08846	limma	Down	0.05	1
HLA-DQA2	-1.00112	10.3177	-3.32742	0.000938892	0.00875576	-1.38298	limma	Down	0.05	1
SPAG6	-1.26273	6.22627	-3.29826	0.00103976	0.0094309	-1.11108	limma	Down	0.05	1
ERICH3	-1.21227	5.10582	-3.27525	0.00112639	0.0100466	-1.16452	limma	Down	0.05	1
KLK5	-1.1471	2.57385	-3.25664	0.00120129	0.0105464	-1.24876	limma	Down	0.05	1
SPRR2D	-1.25831	3.31705	-3.24538	0.00124884	0.0107944	-1.27384	limma	Down	0.05	1
PRSS3	-1.04076	4.07385	-3.24438	0.00125313	0.0108154	-1.26562	limma	Down	0.05	1
COL17A1	-1.28776	9.40986	-3.23079	0.00131299	0.0111982	-1.5639	limma	Down	0.05	1
SPTB	-1.16284	8.84043	-3.22973	0.0013178	0.0112007	-1.5131	limma	Down	0.05	1
CLXN	-1.0374	5.66193	-3.21365	0.0013923	0.0116399	-1.36166	limma	Down	0.05	1
ISL1	-1.04885	2.54732	-3.21122	0.00140388	0.0117028	-1.38786	limma	Down	0.05	1
HOXA13	-1.0018	1.93203	-3.20616	0.0014283	0.0118437	-1.41335	limma	Down	0.05	1
B3GALT5	-1.05403	4.64789	-3.16801	0.0016255	0.0130317	-1.49376	limma	Down	0.05	1
MMP13	-1.34209	7.95725	-3.16348	0.00165054	0.0131399	-1.61866	limma	Down	0.05	1
VSIG1	-1.39981	8.22102	-3.16304	0.00165301	0.0131527	-1.63839	limma	Down	0.05	1
SPRR1B	-1.38698	4.34055	-3.14713	0.00174383	0.0136605	-1.56173	limma	Down	0.05	1
FGFBP1	-1.13244	7.04639	-3.12065	0.00190525	0.0145786	-1.69464	limma	Down	0.05	1
PTPRT	-1.09202	5.04234	-3.05662	0.00235412	0.0170384	-1.82169	limma	Down	0.05	1
POU3F2	-1.11693	3.53764	-3.01131	0.00272832	0.0189453	-1.96665	limma	Down	0.05	1
VTCN1	-1.0746	6.97195	-2.96642	0.00315218	0.0212585	-2.14173	limma	Down	0.05	1
MUC16	-1.42975	9.33758	-2.86163	0.00438526	0.0270485	-2.63089	limma	Down	0.05	1
SPTSSB	-1.0904	5.33109	-2.82559	0.0049017	0.0292768	-2.47087	limma	Down	0.05	1
KRT16	-1.12829	6.7324	-2.79541	0.00537598	0.0310929	-2.5981	limma	Down	0.05	1
FUT9	-1.06734	3.78586	-2.77857	0.00565821	0.0321222	-2.60587	limma	Down	0.05	1
KRT4	-1.00393	6.07262	-2.74061	0.00634441	0.034823	-2.71742	limma	Down	0.05	1
CXCL14	-1.05587	10.3809	-2.73954	0.00636489	0.0349133	-3.11857	limma	Down	0.05	1
DNAH9	-1.00151	5.49998	-2.68991	0.00737792	0.038758	-2.83228	limma	Down	0.05	1
APOH	-1.02808	6.22018	-2.66871	0.00785333	0.0406305	-2.90884	limma	Down	0.05	1
HHIP	-1.00056	7.25541	-2.65791	0.00810579	0.0415723	-2.99688	limma	Down	0.05	1
KRT5	-1.03461	6.94287	-2.64998	0.00829608	0.0421588	-2.99408	limma	Down	0.05	1
CST1	-1.11523	7.38951	-2.59756	0.00965635	0.0469501	-3.15365	limma	Down	0.05	1
INHA	4.06785	5.36822	14.4554	5.00896e-40	8.68503e-36	79.5227	limma	Up	0.05	1
CPS1	4.9635	8.27436	14.2051	6.61413e-39	5.73412e-35	77.3694	limma	Up	0.05	1
FGL1	4.42542	6.95621	13.8697	2.03622e-37	1.17687e-33	73.9488	limma	Up	0.05	1
SLC16A14	2.67699	9.36043	12.8587	4.94217e-33	1.85946e-29	64.141	limma	Up	0.05	1
HAL	2.6473	7.49123	12.8504	5.36208e-33	1.85946e-29	63.9497	limma	Up	0.05	1
COL25A1	3.85833	5.19467	12.3465	7.1136e-31	2.05571e-27	58.9404	limma	Up	0.05	1
PDE10A	2.44928	7.94168	11.7596	1.84799e-28	4.57747e-25	53.7518	limma	Up	0.05	1
CALCA	4.97619	4.70553	11.5319	1.53442e-27	3.32566e-24	51.5414	limma	Up	0.05	1
SLC7A2	2.94677	10.8611	11.1658	4.38067e-26	8.43961e-23	48.4332	limma	Up	0.05	1
PDE3A	2.03825	8.93477	11.0548	1.19553e-25	2.07292e-22	47.4393	limma	Up	0.05	1
PPARGC1A	2.40751	7.32299	11.0205	1.62715e-25	2.56484e-22	47.0715	limma	Up	0.05	1
KCNU1	3.27685	1.66965	10.9354	3.49497e-25	5.04993e-22	45.6638	limma	Up	0.05	1
BMP6	2.13843	7.9909	10.7638	1.61188e-24	2.14988e-21	44.863	limma	Up	0.05	1
DUSP4	2.35584	11.2066	10.7123	2.54464e-24	3.15154e-21	44.4485	limma	Up	0.05	1
PDE4D	1.78388	10.8889	10.5392	1.16657e-23	1.34848e-20	42.9563	limma	Up	0.05	1
ODC1	1.99904	12.7492	10.5032	1.59912e-23	1.73295e-20	42.6419	limma	Up	0.05	1
ETNPPL	3.6241	2.40748	10.2175	1.89717e-22	1.935e-19	39.7202	limma	Up	0.05	1
MSMB	3.56533	6.7766	10.0771	6.29487e-22	6.06371e-19	39.0149	limma	Up	0.05	1
IRS2	1.67283	10.9516	10.0702	6.67273e-22	6.0894e-19	38.9872	limma	Up	0.05	1
SLC14A2	3.41824	4.12064	10.0139	1.07595e-21	9.32799e-19	38.2348	limma	Up	0.05	1
FGA	4.18533	9.07754	10.0031	1.17948e-21	9.73861e-19	38.4268	limma	Up	0.05	1
BHLHA15	1.78414	8.56592	9.98342	1.39298e-21	1.09786e-18	38.2593	limma	Up	0.05	1
GALNTL6	2.3716	4.71719	9.79278	6.90828e-21	5.20794e-18	36.4054	limma	Up	0.05	1
MTMR7	1.73982	6.55859	9.42462	1.43484e-19	1.03661e-16	33.6379	limma	Up	0.05	1
BPIFA2	2.87373	4.84553	9.27399	4.85158e-19	3.36486e-16	32.376	limma	Up	0.05	1
FXYD4	2.89277	4.12236	9.19359	9.24376e-19	6.16452e-16	31.6868	limma	Up	0.05	1
PHOX2B	2.1878	1.03027	9.05067	2.8795e-18	1.84917e-15	30.4917	limma	Up	0.05	1
SMOC1	2.56237	7.49449	9.00875	4.00889e-18	2.48251e-15	30.472	limma	Up	0.05	1
S100P	3.53224	10.9475	8.95971	5.89559e-18	3.52495e-15	30.0905	limma	Up	0.05	1
KIT	2.0702	10.6805	8.95355	6.18775e-18	3.57631e-15	30.0387	limma	Up	0.05	1
FAM9B	2.45071	1.96434	8.94244	6.75108e-18	3.77603e-15	29.6496	limma	Up	0.05	1
INSL4	3.65053	2.48672	8.92932	7.48213e-18	4.05415e-15	29.6074	limma	Up	0.05	1
FGB	4.09192	6.70893	8.87711	1.12522e-17	5.91218e-15	29.4663	limma	Up	0.05	1
BARX1	3.33362	5.66156	8.85519	1.33478e-17	6.80697e-15	29.2657	limma	Up	0.05	1
AKR7A3	2.30507	6.73547	8.67469	5.38567e-17	2.66806e-14	27.926	limma	Up	0.05	1
LGSN	2.63892	8.17162	8.63326	7.39656e-17	3.56247e-14	27.627	limma	Up	0.05	1
TFF1	3.45297	5.32219	8.60329	9.29802e-17	4.35725e-14	27.3748	limma	Up	0.05	1
MTARC1	1.48443	8.84932	8.59567	9.85463e-17	4.49657e-14	27.3456	limma	Up	0.05	1
BPIFB4	2.64691	2.64893	8.52481	1.68824e-16	7.50573e-14	26.5946	limma	Up	0.05	1
CARD14	1.59342	7.83885	8.50981	1.89124e-16	8.19804e-14	26.7173	limma	Up	0.05	1
RPH3AL	1.17485	9.99342	8.46451	2.6626e-16	1.12602e-13	26.3625	limma	Up	0.05	1
ENO3	1.64864	8.01223	8.42794	3.50568e-16	1.44726e-13	26.1165	limma	Up	0.05	1
RET	2.03151	6.80611	8.4154	3.85186e-16	1.5532e-13	26.0147	limma	Up	0.05	1
C2CD4D	1.33611	6.02039	8.36079	5.79722e-16	2.2845e-13	25.5516	limma	Up	0.05	1
FURIN	1.36478	13.5676	8.30977	8.47866e-16	3.26692e-13	25.2399	limma	Up	0.05	1
THPO	2.05241	5.37246	8.22318	1.60994e-15	6.06842e-13	24.5632	limma	Up	0.05	1
BASP1	1.47744	11.3771	8.20486	1.84269e-15	6.79796e-13	24.4697	limma	Up	0.05	1
TTC39C	1.05149	10.176	8.19582	1.96952e-15	7.11448e-13	24.4066	limma	Up	0.05	1
RASD1	2.0535	10.9478	8.19163	2.0311e-15	7.18721e-13	24.3757	limma	Up	0.05	1
GLTPD2	1.66356	5.37469	8.16025	2.55771e-15	8.8024e-13	24.0995	limma	Up	0.05	1
GPT2	1.38667	11.1665	8.1281	3.23679e-15	1.07928e-12	23.9182	limma	Up	0.05	1
CHRDL2	1.58887	6.61623	8.11966	3.4428e-15	1.12632e-12	23.879	limma	Up	0.05	1
DACT2	2.47218	6.64658	8.11213	3.63756e-15	1.16799e-12	23.8419	limma	Up	0.05	1
FSTL4	2.18602	7.90473	8.07976	4.60577e-15	1.45199e-12	23.6072	limma	Up	0.05	1
SRARP	1.57356	1.14078	8.02464	6.87314e-15	2.1281e-12	23.08	limma	Up	0.05	1
STUM	2.36251	6.0925	8.01065	7.60588e-15	2.31366e-12	23.1154	limma	Up	0.05	1
ADSS1	1.2673	9.17605	7.99367	8.59907e-15	2.57068e-12	22.9828	limma	Up	0.05	1
KCNE4	1.57841	8.82717	7.95486	1.13752e-14	3.34295e-12	22.7143	limma	Up	0.05	1
CATSPERB	1.57354	6.73135	7.9393	1.27226e-14	3.67663e-12	22.6203	limma	Up	0.05	1
PLEKHG2	1.17283	11.2167	7.90806	1.59185e-14	4.52476e-12	22.3626	limma	Up	0.05	1
TACC2	1.32919	12.0659	7.90278	1.65321e-14	4.6234e-12	22.3313	limma	Up	0.05	1
BPIFA1	3.64081	9.08799	7.89334	1.76881e-14	4.86815e-12	22.2739	limma	Up	0.05	1
PDE3B	1.14271	9.06188	7.88393	1.89197e-14	5.12576e-12	22.219	limma	Up	0.05	1
CABYR	1.76427	7.30605	7.7897	3.69904e-14	9.71782e-12	21.5954	limma	Up	0.05	1
CGA	2.87465	2.18432	7.745	5.07329e-14	1.31292e-11	21.1563	limma	Up	0.05	1
PAK3	1.88822	6.31342	7.73865	5.30558e-14	1.33324e-11	21.2376	limma	Up	0.05	1
SCNN1A	1.34693	13.6035	7.69752	7.08563e-14	1.75511e-11	20.9253	limma	Up	0.05	1
ERO1B	1.28583	9.7093	7.66572	8.85432e-14	2.16232e-11	20.6994	limma	Up	0.05	1
CALCB	2.1292	2.74758	7.611	1.29717e-13	3.07737e-11	20.2609	limma	Up	0.05	1
ASPG	2.05604	5.1217	7.60921	1.31337e-13	3.07737e-11	20.3275	limma	Up	0.05	1
TESC	2.22287	10.1974	7.56788	1.74995e-13	4.04565e-11	20.0282	limma	Up	0.05	1
HMGB3	1.4306	13.1536	7.49192	2.95593e-13	6.57088e-11	19.5308	limma	Up	0.05	1
HACD1	1.26727	7.49455	7.48628	3.07286e-13	6.74434e-11	19.5474	limma	Up	0.05	1
PITX2	2.43321	6.02285	7.48179	3.16907e-13	6.86855e-11	19.517	limma	Up	0.05	1
ABLIM2	1.1708	7.53912	7.46089	3.65759e-13	7.73402e-11	19.3792	limma	Up	0.05	1
BPIFB2	2.97916	5.08715	7.45725	3.74997e-13	7.83383e-11	19.3456	limma	Up	0.05	1
TSPAN11	1.66111	9.04846	7.40608	5.31924e-13	1.06012e-10	18.9648	limma	Up	0.05	1
ZNF710	1.09448	10.7911	7.37118	6.74457e-13	1.31398e-10	18.7101	limma	Up	0.05	1
PCSK1	2.43534	5.69699	7.35313	7.62262e-13	1.46854e-10	18.6675	limma	Up	0.05	1
AVPI1	1.05664	9.88084	7.30829	1.03216e-12	1.96665e-10	18.3069	limma	Up	0.05	1
SPINK4	2.39031	2.78402	7.30654	1.04443e-12	1.96842e-10	18.2837	limma	Up	0.05	1
TFCP2L1	1.52123	11.0102	7.30216	1.07573e-12	2.00559e-10	18.2571	limma	Up	0.05	1
ATP1B1	1.15563	14.3505	7.29956	1.09472e-12	2.0193e-10	18.2675	limma	Up	0.05	1
PCK1	2.60425	2.50322	7.28494	1.20795e-12	2.20471e-10	18.1446	limma	Up	0.05	1
ATOH8	1.69147	9.52625	7.27501	1.29139e-12	2.33244e-10	18.0906	limma	Up	0.05	1
TMEM59L	2.16157	7.65602	7.26579	1.37388e-12	2.45585e-10	18.079	limma	Up	0.05	1
C8G	1.3917	4.80012	7.2554	1.47305e-12	2.58878e-10	17.9854	limma	Up	0.05	1
LPAR1	1.06986	9.93156	7.25489	1.47811e-12	2.58878e-10	17.9565	limma	Up	0.05	1
CRLF1	2.54407	9.77605	7.18896	2.29634e-12	3.98162e-10	17.5252	limma	Up	0.05	1
THEM5	1.16759	7.83674	7.17933	2.44816e-12	4.20283e-10	17.5354	limma	Up	0.05	1
LCN15	1.90576	1.42252	7.17292	2.55488e-12	4.34304e-10	17.4403	limma	Up	0.05	1
PGC	3.64777	10.4588	7.15205	2.93446e-12	4.79593e-10	17.2939	limma	Up	0.05	1
GKN2	2.52615	5.77756	7.15076	2.9596e-12	4.79593e-10	17.3649	limma	Up	0.05	1
CPE	1.52538	11.9251	7.13667	3.24928e-12	5.18531e-10	17.1879	limma	Up	0.05	1
SLC38A8	1.90248	1.97408	7.13618	3.25969e-12	5.18531e-10	17.2028	limma	Up	0.05	1
MSLNL	2.29474	4.71615	7.11332	3.79153e-12	5.97649e-10	17.1041	limma	Up	0.05	1
CHRNA5	1.42017	5.88023	7.10741	3.94257e-12	6.15859e-10	17.0788	limma	Up	0.05	1
AMBP	2.15674	5.82461	7.10219	4.08066e-12	6.31737e-10	17.0544	limma	Up	0.05	1
TMEM229A	2.39985	2.28541	7.08729	4.50159e-12	6.90735e-10	16.892	limma	Up	0.05	1
OCA2	1.84536	4.18387	7.08153	4.67532e-12	7.11099e-10	16.8793	limma	Up	0.05	1
PLA2G4A	1.58992	10.3582	7.06313	5.2765e-12	7.95559e-10	16.7103	limma	Up	0.05	1
RND1	1.43497	9.89043	7.04273	6.03204e-12	9.01634e-10	16.5868	limma	Up	0.05	1
SYCP2L	1.62363	4.48303	7.03569	6.31625e-12	9.36046e-10	16.5957	limma	Up	0.05	1
VIPR2	1.63256	4.3491	7.03053	6.53332e-12	9.46047e-10	16.5604	limma	Up	0.05	1
MUC5AC	3.01356	7.59578	7.0299	6.56041e-12	9.46047e-10	16.5493	limma	Up	0.05	1
KSR1	1.07011	10.3816	7.0286	6.61635e-12	9.46047e-10	16.4916	limma	Up	0.05	1
FGG	3.39033	10.596	7.02853	6.61932e-12	9.46047e-10	16.5017	limma	Up	0.05	1
HTR3B	1.74801	1.55309	7.02767	6.65654e-12	9.46047e-10	16.5308	limma	Up	0.05	1
SIK1	2.00097	6.35639	7.02515	6.76721e-12	9.53956e-10	16.5695	limma	Up	0.05	1
EYS	1.27599	5.22691	7.0041	7.76443e-12	1.0776e-09	16.412	limma	Up	0.05	1
ASCL1	3.0476	4.27152	7.00402	7.76859e-12	1.0776e-09	16.424	limma	Up	0.05	1
SYT7	1.54092	10.9476	6.96712	9.87786e-12	1.3593e-09	16.1002	limma	Up	0.05	1
ID1	1.26457	10.7808	6.94198	1.16274e-11	1.57506e-09	15.9404	limma	Up	0.05	1
TCIM	1.45678	13.1445	6.9143	1.39067e-11	1.85483e-09	15.7871	limma	Up	0.05	1
WNT4	1.40114	7.4084	6.87282	1.81649e-11	2.38235e-09	15.6078	limma	Up	0.05	1
GREB1	1.35244	7.94094	6.86382	1.92463e-11	2.49039e-09	15.5332	limma	Up	0.05	1
CBR1	1.29385	11.6446	6.85562	2.02863e-11	2.588e-09	15.4039	limma	Up	0.05	1
CHRD	1.2814	8.43324	6.85552	2.02992e-11	2.588e-09	15.4606	limma	Up	0.05	1
EDARADD	1.41813	5.99352	6.8487	2.12064e-11	2.68392e-09	15.4707	limma	Up	0.05	1
CXXC4	1.38319	7.65951	6.84486	2.17339e-11	2.73075e-09	15.4268	limma	Up	0.05	1
BAALC	1.52261	6.68373	6.82493	2.46897e-11	3.07981e-09	15.3253	limma	Up	0.05	1
CAPN9	1.60779	7.18428	6.82112	2.52985e-11	3.13093e-09	15.2908	limma	Up	0.05	1
PAEP	2.83037	7.23307	6.79291	3.02847e-11	3.69794e-09	15.0849	limma	Up	0.05	1
FZD10	1.82606	5.63906	6.74132	4.20157e-11	5.0242e-09	14.8164	limma	Up	0.05	1
SEC11C	1.04704	11.7026	6.73167	4.46611e-11	5.30396e-09	14.6362	limma	Up	0.05	1
NPW	1.94713	4.98891	6.72332	4.70795e-11	5.55314e-09	14.7007	limma	Up	0.05	1
MYCN	1.78828	5.33875	6.64062	7.91575e-11	9.02674e-09	14.2083	limma	Up	0.05	1
DDIT4L	1.43536	7.91746	6.59936	1.02382e-10	1.15273e-08	13.9171	limma	Up	0.05	1
C8A	1.91118	2.51133	6.5595	1.31111e-10	1.4623e-08	13.698	limma	Up	0.05	1
ZFP42	2.51501	2.56672	6.55895	1.31564e-10	1.4623e-08	13.6975	limma	Up	0.05	1
HRC	1.07983	5.20369	6.5562	1.33824e-10	1.47555e-08	13.699	limma	Up	0.05	1
GEM	1.09639	10.6692	6.55293	1.36554e-10	1.48912e-08	13.5495	limma	Up	0.05	1
NR4A2	1.18946	9.92295	6.53854	1.49259e-10	1.6175e-08	13.4738	limma	Up	0.05	1
KIAA1549	1.01768	9.51807	6.53522	1.52348e-10	1.64072e-08	13.4675	limma	Up	0.05	1
TRIM40	1.42833	1.24795	6.53377	1.53716e-10	1.64524e-08	13.5575	limma	Up	0.05	1
GP2	2.44719	2.095	6.5248	1.62458e-10	1.72813e-08	13.4958	limma	Up	0.05	1
PLA2G10	1.56373	6.56381	6.49847	1.91031e-10	1.9834e-08	13.3631	limma	Up	0.05	1
TMTC1	1.13649	8.66014	6.47874	2.15625e-10	2.21226e-08	13.1681	limma	Up	0.05	1
NNMT	1.09131	12.4841	6.39775	3.53315e-10	3.50064e-08	12.6392	limma	Up	0.05	1
CNGA3	2.13436	5.38064	6.3966	3.55798e-10	3.50522e-08	12.7762	limma	Up	0.05	1
AKR1C2	2.78232	9.7352	6.38213	3.88402e-10	3.78342e-08	12.5467	limma	Up	0.05	1
CHL1	1.48308	9.5059	6.30785	6.07698e-10	5.85382e-08	12.1216	limma	Up	0.05	1
TNFSF11	1.48705	5.54484	6.30594	6.14691e-10	5.88847e-08	12.2554	limma	Up	0.05	1
RAB26	1.13918	6.8124	6.29444	6.58536e-10	6.23954e-08	12.1791	limma	Up	0.05	1
INSYN2A	1.26544	5.0107	6.2924	6.66629e-10	6.28189e-08	12.1742	limma	Up	0.05	1
HHIPL2	2.06355	6.22205	6.28564	6.9414e-10	6.44599e-08	12.1263	limma	Up	0.05	1
ATP2C2	1.15975	9.87084	6.28539	6.95196e-10	6.44599e-08	11.9855	limma	Up	0.05	1
DOC2B	1.19452	8.62818	6.26212	7.98802e-10	7.36725e-08	11.903	limma	Up	0.05	1
TENM1	1.82562	6.29777	6.24895	8.64033e-10	7.9267e-08	11.9194	limma	Up	0.05	1
OPN3	1.06257	7.77838	6.24233	8.98724e-10	8.20156e-08	11.8454	limma	Up	0.05	1
AKR7L	1.37645	4.95545	6.21159	1.07857e-09	9.79126e-08	11.7183	limma	Up	0.05	1
HGD	1.79615	8.15838	6.16049	1.45832e-09	1.30339e-07	11.3281	limma	Up	0.05	1
ADGRD1	1.35118	9.85758	6.15403	1.5148e-09	1.34693e-07	11.2306	limma	Up	0.05	1
TBX15	1.43744	7.81873	6.1505	1.54657e-09	1.36813e-07	11.3062	limma	Up	0.05	1
MYO16	1.20841	5.44416	6.14964	1.55442e-09	1.36813e-07	11.3731	limma	Up	0.05	1
DNAJC12	1.53155	8.82508	6.14473	1.59986e-09	1.39397e-07	11.211	limma	Up	0.05	1
SERPINF2	1.10886	9.19693	6.09084	2.19285e-09	1.873e-07	10.9	limma	Up	0.05	1
LRRC26	1.61343	2.55332	6.08066	2.32674e-09	1.97761e-07	10.982	limma	Up	0.05	1
TMED6	1.09709	5.33705	6.07295	2.43348e-09	2.04825e-07	10.9477	limma	Up	0.05	1
KRT83	1.81563	2.90455	6.02291	3.25217e-09	2.68521e-07	10.666	limma	Up	0.05	1
F7	1.63933	3.68426	6.00804	3.54349e-09	2.89814e-07	10.5872	limma	Up	0.05	1
PERCC1	1.63587	2.2882	6.00638	3.57745e-09	2.91218e-07	10.577	limma	Up	0.05	1
BCAS1	1.6037	8.76516	6.00373	3.63264e-09	2.94329e-07	10.4208	limma	Up	0.05	1
SOX14	2.11654	1.65305	5.99879	3.73747e-09	3.00018e-07	10.5366	limma	Up	0.05	1
ERVH48-1	1.80557	3.87223	5.98364	4.07761e-09	3.25814e-07	10.4562	limma	Up	0.05	1
NR4A1	1.23389	11.5035	5.97273	4.34103e-09	3.40127e-07	10.2043	limma	Up	0.05	1
UGT2B4	1.87797	3.5632	5.96822	4.4549e-09	3.44837e-07	10.3717	limma	Up	0.05	1
KLK12	2.59316	4.24928	5.95367	4.84199e-09	3.71484e-07	10.2956	limma	Up	0.05	1
MAOA	1.15961	12.0672	5.93846	5.28178e-09	4.0167e-07	10.0204	limma	Up	0.05	1
NPAS3	1.55763	5.41863	5.88569	7.13075e-09	5.35238e-07	9.92685	limma	Up	0.05	1
ENTPD8	1.39213	6.68059	5.87648	7.5125e-09	5.61462e-07	9.85074	limma	Up	0.05	1
ZMAT4	1.98774	2.61748	5.84223	9.11497e-09	6.75403e-07	9.69507	limma	Up	0.05	1
RHOBTB2	1.02027	11.5582	5.83527	9.47925e-09	6.96444e-07	9.44905	limma	Up	0.05	1
FAM177B	1.35772	5.77641	5.82778	9.88695e-09	7.20293e-07	9.61434	limma	Up	0.05	1
SLC7A11	1.40837	9.69246	5.81099	1.08645e-08	7.78427e-07	9.33229	limma	Up	0.05	1
PCSK2	2.48181	5.30803	5.79317	1.2005e-08	8.56603e-07	9.42183	limma	Up	0.05	1
C2	1.01087	10.2914	5.7771	1.31323e-08	9.30423e-07	9.1394	limma	Up	0.05	1
TAF1L	1.24324	1.97715	5.7769	1.31469e-08	9.30423e-07	9.35152	limma	Up	0.05	1
TLL2	1.11955	4.95428	5.73572	1.65326e-08	1.15589e-06	9.13561	limma	Up	0.05	1
CA6	1.35887	1.92986	5.7277	1.72847e-08	1.1988e-06	9.09382	limma	Up	0.05	1
WNK2	1.22803	8.51396	5.72419	1.76239e-08	1.21262e-06	8.92899	limma	Up	0.05	1
MUC4	1.80542	11.3518	5.7076	1.93177e-08	1.32391e-06	8.76891	limma	Up	0.05	1
NTNG2	1.06821	6.48965	5.68334	2.2083e-08	1.49569e-06	8.83942	limma	Up	0.05	1
MYLK3	1.05751	4.74787	5.67978	2.25195e-08	1.51932e-06	8.84466	limma	Up	0.05	1
FOXP2	1.03702	7.96867	5.67276	2.34065e-08	1.56764e-06	8.7064	limma	Up	0.05	1
AKR1C1	2.15126	10.3832	5.67268	2.34165e-08	1.56764e-06	8.58045	limma	Up	0.05	1
KCNMB4	1.12262	8.71289	5.66706	2.41514e-08	1.61062e-06	8.61754	limma	Up	0.05	1
RNF186	1.61321	3.01629	5.65305	2.6081e-08	1.72255e-06	8.70631	limma	Up	0.05	1
MSLN	2.50129	11.9388	5.64372	2.74481e-08	1.80274e-06	8.44378	limma	Up	0.05	1
MUC13	2.23085	7.78578	5.61906	3.14067e-08	2.00945e-06	8.38234	limma	Up	0.05	1
CYP24A1	1.92286	9.74213	5.61686	3.17865e-08	2.02627e-06	8.29249	limma	Up	0.05	1
CHRNA9	2.03401	3.76994	5.58543	3.77139e-08	2.35224e-06	8.35925	limma	Up	0.05	1
MISP	1.04884	11.3	5.56914	4.11933e-08	2.5509e-06	8.03175	limma	Up	0.05	1
KCNK3	1.20537	8.15191	5.56638	4.18134e-08	2.58008e-06	8.12757	limma	Up	0.05	1
ENSG00000287725	1.06741	4.77783	5.55911	4.34902e-08	2.67403e-06	8.22461	limma	Up	0.05	1
B4GALNT2	2.06802	5.24029	5.5573	4.39194e-08	2.68247e-06	8.20055	limma	Up	0.05	1
HMGCS2	2.06687	3.92281	5.51915	5.3941e-08	3.23627e-06	8.02185	limma	Up	0.05	1
HCAR2	1.13995	7.35535	5.51448	5.53115e-08	3.29569e-06	7.92026	limma	Up	0.05	1
LPL	1.27007	10.1884	5.4977	6.05199e-08	3.52132e-06	7.66808	limma	Up	0.05	1
LCN12	1.12452	5.95473	5.47592	6.79962e-08	3.90393e-06	7.78719	limma	Up	0.05	1
C5	1.15125	9.74453	5.46542	7.1911e-08	4.11507e-06	7.51536	limma	Up	0.05	1
OBP2A	1.5938	2.32686	5.42112	9.09872e-08	5.07275e-06	7.53302	limma	Up	0.05	1
CDH15	1.25584	6.73715	5.41113	9.59258e-08	5.28018e-06	7.42726	limma	Up	0.05	1
PAH	1.99978	4.19061	5.37336	1.17056e-07	6.30791e-06	7.29164	limma	Up	0.05	1
CIT	1.19164	11.7284	5.36406	1.22911e-07	6.51729e-06	6.9866	limma	Up	0.05	1
CPLX2	2.42577	3.75021	5.30665	1.65893e-07	8.53336e-06	6.96434	limma	Up	0.05	1
AGR2	1.33197	13.8977	5.30613	1.66346e-07	8.53336e-06	6.73111	limma	Up	0.05	1
DDC	1.71366	5.68107	5.2832	1.87368e-07	9.44411e-06	6.82369	limma	Up	0.05	1
MUC5B	2.5194	11.9117	5.26417	2.06753e-07	1.02715e-05	6.50416	limma	Up	0.05	1
SMKR1	1.16551	6.36242	5.24987	2.22576e-07	1.09638e-05	6.65048	limma	Up	0.05	1
PAPPA	1.10209	7.16164	5.23149	2.44659e-07	1.18496e-05	6.51905	limma	Up	0.05	1
KLK14	1.70419	4.31115	5.21869	2.61269e-07	1.25838e-05	6.53871	limma	Up	0.05	1
SORBS2	1.05958	10.2375	5.21646	2.6428e-07	1.26935e-05	6.2541	limma	Up	0.05	1
GLDC	1.23297	6.53	5.19476	2.95307e-07	1.39518e-05	6.37263	limma	Up	0.05	1
CA8	1.3303	6.96844	5.17458	3.27327e-07	1.51752e-05	6.24463	limma	Up	0.05	1
F2	1.64961	2.11723	5.1671	3.4002e-07	1.56296e-05	6.29755	limma	Up	0.05	1
VAX2	1.04297	5.05203	5.15752	3.56977e-07	1.62032e-05	6.24337	limma	Up	0.05	1
ATP6V1B1	1.04806	2.41029	5.15329	3.64725e-07	1.64259e-05	6.23158	limma	Up	0.05	1
SPDEF	1.24954	10.0983	5.13196	4.0634e-07	1.82055e-05	5.84329	limma	Up	0.05	1
ADAM2	1.31862	1.3057	5.10158	4.73639e-07	2.0791e-05	5.98383	limma	Up	0.05	1
GNRH2	1.05612	2.30018	5.09992	4.77597e-07	2.09118e-05	5.97905	limma	Up	0.05	1
PRRT1B	1.22266	5.86566	5.09919	4.79369e-07	2.09365e-05	5.94389	limma	Up	0.05	1
COLEC11	1.00397	5.80305	5.07249	5.48099e-07	2.35235e-05	5.825	limma	Up	0.05	1
ADGRV1	1.18786	8.97529	5.06274	5.75487e-07	2.45169e-05	5.55913	limma	Up	0.05	1
ELAPOR1	1.42553	10.9592	5.05763	5.90379e-07	2.49065e-05	5.4776	limma	Up	0.05	1
F3	1.01508	11.9997	5.04039	6.43375e-07	2.68161e-05	5.40191	limma	Up	0.05	1
CSF3	1.43119	4.94674	5.01874	7.1648e-07	2.93689e-05	5.5864	limma	Up	0.05	1
CELF3	1.51939	4.18053	5.01411	7.33136e-07	2.99102e-05	5.57511	limma	Up	0.05	1
CCNP	1.24094	6.3926	4.99364	8.11309e-07	3.25632e-05	5.4244	limma	Up	0.05	1
CA12	1.34486	9.67148	4.96608	9.29421e-07	3.64598e-05	5.06315	limma	Up	0.05	1
SPINK1	2.02985	9.88588	4.917	1.18199e-06	4.50429e-05	4.82211	limma	Up	0.05	1
CA5A	1.04953	2.14598	4.9098	1.22418e-06	4.6345e-05	5.09912	limma	Up	0.05	1
NKX2-3	1.20802	2.0252	4.87136	1.4754e-06	5.43143e-05	4.92493	limma	Up	0.05	1
SCG2	1.11722	6.52211	4.8708	1.47943e-06	5.43471e-05	4.85586	limma	Up	0.05	1
DNER	1.35861	6.50078	4.86596	1.51446e-06	5.5231e-05	4.82444	limma	Up	0.05	1
GAL	1.52772	4.45545	4.86527	1.51955e-06	5.52357e-05	4.89027	limma	Up	0.05	1
KLK13	1.58275	5.45344	4.83878	1.72663e-06	6.19834e-05	4.74404	limma	Up	0.05	1
LAIR2	1.11394	4.37451	4.81456	1.93962e-06	6.7668e-05	4.66839	limma	Up	0.05	1
ORM1	1.38367	6.89785	4.80409	2.03933e-06	7.10039e-05	4.51492	limma	Up	0.05	1
IZUMO2	1.35538	2.11967	4.79349	2.14521e-06	7.3948e-05	4.57702	limma	Up	0.05	1
AOC1	1.53682	8.83416	4.79056	2.17548e-06	7.46942e-05	4.28747	limma	Up	0.05	1
LYPD6B	1.31647	6.71352	4.78164	2.27004e-06	7.77869e-05	4.43079	limma	Up	0.05	1
CCK	1.27964	2.04281	4.76221	2.48981e-06	8.31808e-05	4.43763	limma	Up	0.05	1
AKR1C3	1.45299	11.0323	4.74042	2.76062e-06	9.0828e-05	4.00581	limma	Up	0.05	1
AQP7	1.23607	6.63928	4.73005	2.89929e-06	9.503e-05	4.20949	limma	Up	0.05	1
PKP1	1.57804	8.12623	4.72709	2.94004e-06	9.61836e-05	4.0526	limma	Up	0.05	1
SST	1.8857	1.84545	4.70749	3.22433e-06	0.000103723	4.19821	limma	Up	0.05	1
IL17C	1.22271	3.42076	4.69355	3.44258e-06	0.000109726	4.1407	limma	Up	0.05	1
C9orf152	1.06534	9.40836	4.68652	3.55794e-06	0.000112781	3.80081	limma	Up	0.05	1
TSPAN8	1.47331	10.0561	4.63885	4.44384e-06	0.000135654	3.55941	limma	Up	0.05	1
H2AC25	1.12556	7.49355	4.6371	4.47997e-06	0.000136039	3.73906	limma	Up	0.05	1
PRMT8	1.45637	4.52871	4.63489	4.52616e-06	0.000137201	3.87211	limma	Up	0.05	1
BRSK2	1.04057	5.51701	4.6007	5.30186e-06	0.000157524	3.70691	limma	Up	0.05	1
HPN	1.03964	10.6632	4.54664	6.79459e-06	0.0001957	3.14842	limma	Up	0.05	1
RASSF10	1.022	7.27283	4.53911	7.03221e-06	0.000200876	3.33882	limma	Up	0.05	1
MTNR1A	1.0715	2.14668	4.53502	7.16462e-06	0.000204321	3.45494	limma	Up	0.05	1
TFF3	1.60053	9.91746	4.52838	7.38447e-06	0.000208873	3.07928	limma	Up	0.05	1
GFRA3	1.49188	7.6325	4.51103	7.99017e-06	0.000220959	3.15811	limma	Up	0.05	1
KLB	1.04753	5.53867	4.47721	9.31032e-06	0.000249419	3.18107	limma	Up	0.05	1
MSI1	1.21649	5.83014	4.46201	9.96972e-06	0.000262713	3.09948	limma	Up	0.05	1
UGT3A1	1.49474	1.45865	4.42558	1.17365e-05	0.000297078	2.99451	limma	Up	0.05	1
C10orf71	1.2794	1.89857	4.41846	1.21149e-05	0.000305376	2.96732	limma	Up	0.05	1
FOXA3	1.13616	7.26736	4.41632	1.22311e-05	0.000307109	2.81213	limma	Up	0.05	1
CT83	1.9767	4.48002	4.41205	1.24662e-05	0.000311457	2.92023	limma	Up	0.05	1
ORM2	1.27642	5.98613	4.40987	1.25874e-05	0.000313583	2.87167	limma	Up	0.05	1
DEFB1	1.42052	5.90785	4.40861	1.26584e-05	0.000314366	2.86472	limma	Up	0.05	1
GPX2	1.80771	8.81066	4.40278	1.29906e-05	0.000319495	2.5853	limma	Up	0.05	1
TDGF1	1.00952	2.61855	4.37072	1.49729e-05	0.000356126	2.77505	limma	Up	0.05	1
LBP	1.548	3.5808	4.36203	1.55588e-05	0.000369553	2.73927	limma	Up	0.05	1
RORB	1.05418	5.61143	4.34399	1.68442e-05	0.000388379	2.62646	limma	Up	0.05	1
PAX7	2.11384	3.62953	4.33591	1.74522e-05	0.000398688	2.62506	limma	Up	0.05	1
CACNA2D2	1.21395	9.79537	4.33545	1.74879e-05	0.000398748	2.27124	limma	Up	0.05	1
CLDN10	1.46079	7.61061	4.33528	1.75008e-05	0.000398748	2.42389	limma	Up	0.05	1
NR0B1	2.00765	2.54551	4.3312	1.78171e-05	0.00040173	2.6176	limma	Up	0.05	1
CCL20	1.12346	9.20508	4.31886	1.88059e-05	0.000416443	2.23315	limma	Up	0.05	1
DLL3	1.49431	4.60916	4.3006	2.03654e-05	0.00044282	2.47294	limma	Up	0.05	1
TBX10	1.05981	2.01242	4.29845	2.05573e-05	0.000445553	2.47789	limma	Up	0.05	1
ERN2	1.55726	7.45451	4.29331	2.1022e-05	0.000452234	2.26042	limma	Up	0.05	1
PCSK9	1.19085	7.62217	4.29057	2.12744e-05	0.000456532	2.2571	limma	Up	0.05	1
CKMT1A	1.14256	5.74867	4.23814	2.66896e-05	0.000554881	2.18972	limma	Up	0.05	1
AQP3	1.09616	13.672	4.23256	2.73383e-05	0.000566331	1.86789	limma	Up	0.05	1
CFHR3	1.03015	4.84068	4.18434	3.36004e-05	0.000669652	2.01387	limma	Up	0.05	1
TM4SF5	1.62795	2.35182	4.18289	3.38092e-05	0.000673039	2.02457	limma	Up	0.05	1
PI3	1.22412	5.86941	4.13771	4.09408e-05	0.000785257	1.78326	limma	Up	0.05	1
KCNC2	1.12075	1.47199	4.11514	4.50188e-05	0.0008457	1.75025	limma	Up	0.05	1
FAM83A	1.16749	11.5852	4.09323	4.93457e-05	0.000902539	1.27711	limma	Up	0.05	1
NYAP2	1.071	4.73725	4.09323	4.93458e-05	0.000902539	1.66137	limma	Up	0.05	1
NEUROD1	1.38455	1.46918	4.07826	5.25255e-05	0.000952657	1.61005	limma	Up	0.05	1
SFTPB	1.54143	17.1077	4.02148	6.64488e-05	0.00115023	1.10961	limma	Up	0.05	1
ENAM	1.24214	4.29879	4.0112	6.93186e-05	0.00118766	1.35574	limma	Up	0.05	1
RFX6	1.11601	1.49996	3.96667	8.31608e-05	0.00137065	1.18621	limma	Up	0.05	1
PHGR1	1.01618	1.61645	3.95695	8.65131e-05	0.0014205	1.15045	limma	Up	0.05	1
CNGB3	1.00083	2.99811	3.90719	0.000105774	0.00167032	0.979069	limma	Up	0.05	1
HOXC13	1.62597	3.75338	3.89202	0.000112409	0.00175592	0.916021	limma	Up	0.05	1
MAPK4	1.23004	5.26641	3.8911	0.000112821	0.00175794	0.877326	limma	Up	0.05	1
UCHL1	1.16145	9.7291	3.88846	0.000114022	0.0017721	0.510582	limma	Up	0.05	1
SMIM24	1.17025	4.48307	3.88303	0.000116526	0.00180397	0.876617	limma	Up	0.05	1
GSTA1	1.32213	7.75352	3.88129	0.00011734	0.00181171	0.63804	limma	Up	0.05	1
LRFN2	1.0192	2.14898	3.88078	0.00011758	0.0018138	0.874723	limma	Up	0.05	1
CKMT1B	1.07048	5.99297	3.84568	0.000135206	0.00203325	0.678815	limma	Up	0.05	1
PAPPA2	1.04962	3.89951	3.83176	0.000142866	0.00211541	0.70266	limma	Up	0.05	1
WFDC12	1.02493	2.20018	3.83051	0.000143572	0.00212224	0.692617	limma	Up	0.05	1
AKR1C4	1.23491	2.60639	3.78723	0.000170213	0.00240336	0.542454	limma	Up	0.05	1
C8B	1.23758	4.41104	3.76943	0.000182472	0.00254909	0.466772	limma	Up	0.05	1
CBY2	1.2037	3.07807	3.76598	0.000184941	0.00256947	0.470558	limma	Up	0.05	1
WDR72	1.30823	6.8849	3.75279	0.000194673	0.00266816	0.256522	limma	Up	0.05	1
KCNQ2	1.24505	2.7417	3.74815	0.00019821	0.0026955	0.404922	limma	Up	0.05	1
TRIM72	1.10271	3.66291	3.74306	0.000202163	0.00273425	0.387971	limma	Up	0.05	1
IYD	1.08893	7.5317	3.73785	0.000206289	0.0027686	0.153976	limma	Up	0.05	1
ECEL1	1.07633	5.52586	3.71688	0.000223689	0.00293957	0.242761	limma	Up	0.05	1
MYEOV	1.20165	7.60941	3.71365	0.000226492	0.00296204	0.0516443	limma	Up	0.05	1
SYT4	1.13296	1.83525	3.69946	0.000239186	0.00309727	0.223853	limma	Up	0.05	1
TCF24	1.02232	3.04797	3.69902	0.000239584	0.00310011	0.233667	limma	Up	0.05	1
RNF183	1.15429	5.43539	3.69289	0.000245287	0.00315813	0.160006	limma	Up	0.05	1
EPS8L3	1.59501	3.55971	3.67141	0.000266273	0.00333833	0.132716	limma	Up	0.05	1
NTS	1.48168	4.25182	3.66303	0.000274914	0.0034293	0.0916866	limma	Up	0.05	1
ABCC8	1.07041	3.86248	3.62506	0.000317461	0.00381723	-0.0242783	limma	Up	0.05	1
HAVCR1	1.23226	4.90408	3.58078	0.000374866	0.00433032	-0.205532	limma	Up	0.05	1
FOXI3	1.37868	4.0652	3.5785	0.000378064	0.00435565	-0.191369	limma	Up	0.05	1
NKAIN3	1.14043	3.94883	3.57347	0.000385226	0.0044147	-0.201992	limma	Up	0.05	1
SMIM31	1.21917	6.00797	3.55883	0.000406794	0.004615	-0.340041	limma	Up	0.05	1
SLC44A5	1.07486	7.88865	3.5299	0.000452804	0.00501993	-0.609012	limma	Up	0.05	1
CTNND2	1.25063	5.35107	3.50373	0.000498558	0.00536592	-0.486233	limma	Up	0.05	1
GRK1	1.01061	3.15234	3.49045	0.000523388	0.00558164	-0.474055	limma	Up	0.05	1
ABCC2	1.08617	6.6674	3.4764	0.000550926	0.00582115	-0.663147	limma	Up	0.05	1
MUC6	1.38959	5.37846	3.45722	0.0005907	0.00615724	-0.647695	limma	Up	0.05	1
FAM181A	1.01054	3.2824	3.45429	0.000597013	0.00621345	-0.591907	limma	Up	0.05	1
NPC1L1	1.0425	5.07646	3.3834	0.000770209	0.00755354	-0.859358	limma	Up	0.05	1
PDIA2	1.07311	4.63363	3.37054	0.000806257	0.00780117	-0.884468	limma	Up	0.05	1
KRT81	1.10549	5.97928	3.36259	0.000829313	0.00798859	-0.980283	limma	Up	0.05	1
SLC28A2	1.29745	4.28	3.35839	0.00084174	0.00806795	-0.918509	limma	Up	0.05	1
INSM1	1.0068	2.9202	3.31409	0.000983825	0.00907675	-1.04491	limma	Up	0.05	1
WIF1	1.16857	7.51187	3.29126	0.00106545	0.00962182	-1.35897	limma	Up	0.05	1
CHGB	1.27776	5.76498	3.24577	0.00124717	0.0107915	-1.34345	limma	Up	0.05	1
ALDH3A1	1.12772	7.99156	3.17977	0.00156221	0.0126983	-1.75953	limma	Up	0.05	1
MUC2	1.0567	2.92773	3.15613	0.0016919	0.0134015	-1.52979	limma	Up	0.05	1
GABRG3	1.02537	2.32285	3.13835	0.00179589	0.0139185	-1.59038	limma	Up	0.05	1
PIK3C2G	1.10425	3.9184	3.11708	0.00192806	0.0147142	-1.64923	limma	Up	0.05	1
VIL1	1.34352	6.66875	3.10127	0.002032	0.0152523	-1.86691	limma	Up	0.05	1
TF	1.03982	6.64127	3.08478	0.0021459	0.0158533	-1.89075	limma	Up	0.05	1
KLK11	1.10013	8.11402	3.02445	0.00261454	0.0183388	-2.23922	limma	Up	0.05	1
ANKS4B	1.2237	3.55463	2.99998	0.00283005	0.0195033	-1.98656	limma	Up	0.05	1
CRABP1	1.00088	3.22432	2.92598	0.00358453	0.0233224	-2.19327	limma	Up	0.05	1
RPS4Y1	1.71649	6.84961	2.82627	0.00489153	0.0292463	-2.7033	limma	Up	0.05	1
ALPG	1.03424	4.36551	2.82581	0.00489841	0.0292673	-2.48304	limma	Up	0.05	1
ZFY	1.48954	4.2384	2.82132	0.00496639	0.0295208	-2.50355	limma	Up	0.05	1
HOXC10	1.28925	4.48094	2.81263	0.00510048	0.0300909	-2.52937	limma	Up	0.05	1
UTY	1.49871	4.49594	2.78436	0.00555973	0.03176	-2.61283	limma	Up	0.05	1
EIF1AY	1.49472	4.6177	2.75356	0.00610239	0.0337996	-2.69979	limma	Up	0.05	1
PCP4	1.01216	6.57643	2.74111	0.00633493	0.0347819	-2.84719	limma	Up	0.05	1
DDX3Y	1.56463	5.55998	2.71573	0.00683418	0.0367435	-2.86065	limma	Up	0.05	1
KDM5D	1.54281	5.39012	2.68063	0.00758271	0.0395776	-2.93792	limma	Up	0.05	1
USP9Y	1.47422	5.13893	2.61958	0.00906235	0.0447925	-3.07297	limma	Up	0.05	1
