# Supplementary material for: Prognostic implications of STK11 with different mutation status and its relationship with tumor-infiltrating immune cells in non-small cell lung cancer
Source: Front Immunol. 2024 Apr 26;15:1387896. doi: 10.3389/fimmu.2024.1387896 (PMC11082287; doi:10.3389/fimmu.2024.1387896)
Supplement: Supplementary file 6 [file Table_6.xlsx]

## Sheet: Sheet 1
Supplementary Table S6. Screening of differentially expressed genes in different STK11 status in LUAD cohort.
symbol	logFC	AveExpr	t	PValue	FDR	B	Method	diffsig	FDRThreshold	logFCThreshold	Cohort
GPR87	-2.99871	5.0956	-4.11938	4.46476e-05	0.00985967	1.79675	limma	Down	0.05	1	LUSC
TP63	-5.15816	13.9127	-3.95411	8.82334e-05	0.0160888	1.21203	limma	Down	0.05	1	LUSC
KRT5	-5.2519	16.9194	-4.44981	1.0665e-05	0.00352247	3.04719	limma	Down	0.05	1	LUSC
CPS1	3.83183	6.91392	6.38318	4.05134e-10	7.09187e-07	12.6496	limma	Up	0.05	1	LUSC
FGL1	3.95003	2.49295	4.37162	1.50915e-05	0.00462413	2.76218	limma	Up	0.05	1	LUSC
HAL	2.70711	5.12697	4.17109	3.59037e-05	0.00860952	2.03922	limma	Up	0.05	1	LUSC
COL25A1	3.08131	3.59865	4.08085	5.24408e-05	0.01106	1.68124	limma	Up	0.05	1	LUSC
PDE10A	2.64314	7.49228	4.92584	1.15321e-06	0.000560747	5.1554	limma	Up	0.05	1	LUSC
CALCA	6.98678	2.35369	10.3563	7.58315e-23	6.63715e-19	40.2505	limma	Up	0.05	1	LUSC
SLC7A2	2.8528	9.24479	4.42705	1.18053e-05	0.00382687	2.95268	limma	Up	0.05	1	LUSC
PDE3A	1.93751	8.13459	4.07043	5.47616e-05	0.0114119	1.57679	limma	Up	0.05	1	LUSC
BMP6	2.5443	7.63809	5.39266	1.08526e-07	8.63525e-05	7.36776	limma	Up	0.05	1	LUSC
DUSP4	2.69608	9.35788	4.52655	7.54731e-06	0.00264231	3.36966	limma	Up	0.05	1	LUSC
ETNPPL	3.75204	1.01888	5.33424	1.47301e-07	0.000108944	6.72398	limma	Up	0.05	1	LUSC
SLC14A2	2.88665	2.92929	3.69079	0.000248844	0.0351291	0.320322	limma	Up	0.05	1	LUSC
BHLHA15	1.86665	7.56272	4.00073	7.29819e-05	0.013793	1.35116	limma	Up	0.05	1	LUSC
SMOC1	3.65299	6.74691	5.07361	5.56409e-07	0.000314192	5.8319	limma	Up	0.05	1	LUSC
S100P	3.49198	9.01624	3.72161	0.000221086	0.0325219	0.245143	limma	Up	0.05	1	LUSC
AKR7A3	3.14873	5.17593	5.9727	4.50976e-09	5.26289e-06	10.2313	limma	Up	0.05	1	LUSC
LGSN	5.31848	3.75869	6.5427	1.53418e-10	2.98398e-07	13.4715	limma	Up	0.05	1	LUSC
TFF1	4.06676	3.17743	4.31379	1.94456e-05	0.00538108	2.56947	limma	Up	0.05	1	LUSC
RET	2.63379	6.60753	4.52671	7.54184e-06	0.00264231	3.44064	limma	Up	0.05	1	LUSC
THPO	2.69514	4.40882	4.19875	3.19236e-05	0.00787074	2.1279	limma	Up	0.05	1	LUSC
KCNE4	1.82652	8.10243	3.7042	0.000236382	0.0338667	0.247126	limma	Up	0.05	1	LUSC
CGA	3.71766	1.22691	4.36675	1.54191e-05	0.00462413	2.69314	limma	Up	0.05	1	LUSC
TESC	3.49087	6.66334	7.893	1.97141e-14	6.90191e-11	22.069	limma	Up	0.05	1	LUSC
PCSK1	3.03452	6.33095	5.91298	6.33423e-09	6.5224e-06	10.0205	limma	Up	0.05	1	LUSC
SPINK4	2.39556	1.08929	3.99973	7.3279e-05	0.013793	1.35451	limma	Up	0.05	1	LUSC
AMBP	4.08135	3.10898	5.14474	3.8927e-07	0.000234972	6.04698	limma	Up	0.05	1	LUSC
MUC5AC	3.86978	5.01237	4.33409	1.77957e-05	0.00502442	2.66564	limma	Up	0.05	1	LUSC
ASCL1	4.151	3.40006	4.04441	6.09896e-05	0.0122261	1.56551	limma	Up	0.05	1	LUSC
SEC11C	1.58688	11.0896	3.71318	0.000228373	0.033314	0.215224	limma	Up	0.05	1	LUSC
AKR7L	2.12271	4.16531	4.10709	4.7005e-05	0.0100344	1.76658	limma	Up	0.05	1	LUSC
HGD	5.54887	4.39469	9.21888	9.08903e-19	5.30345e-15	31.5405	limma	Up	0.05	1	LUSC
DNAJC12	3.43716	6.2605	8.24292	1.57548e-15	6.89471e-12	24.4086	limma	Up	0.05	1	LUSC
ENTPD8	3.25104	4.16469	4.27548	2.29644e-05	0.00599987	2.42777	limma	Up	0.05	1	LUSC
MUC13	6.98726	4.81722	10.8874	7.48784e-25	1.31075e-20	45.1556	limma	Up	0.05	1	LUSC
SPDEF	3.77488	6.08228	5.95379	5.0236e-09	5.49613e-06	10.2553	limma	Up	0.05	1	LUSC
CELF3	3.91553	2.77309	6.14064	1.70918e-09	2.30147e-06	10.8421	limma	Up	0.05	1	LUSC
SPINK1	3.66596	5.56807	6.26622	8.15699e-10	1.29807e-06	11.9287	limma	Up	0.05	1	LUSC
PKP1	-5.46169	14.577	-4.04254	6.14621e-05	0.0122261	1.5201	limma	Down	0.05	1	LUSC
C9orf152	3.7898	5.92751	6.61248	9.97213e-11	2.49375e-07	13.9431	limma	Up	0.05	1	LUSC
TSPAN8	3.21232	7.319	5.0097	7.6427e-07	0.000405728	5.53138	limma	Up	0.05	1	LUSC
TFF3	3.37812	7.85293	4.64752	4.33232e-06	0.00176366	3.89393	limma	Up	0.05	1	LUSC
KLB	2.47766	4.48004	4.01707	6.82553e-05	0.0131298	1.4572	limma	Up	0.05	1	LUSC
FOXA3	3.41282	4.98459	5.24527	2.33314e-07	0.000163366	6.61667	limma	Up	0.05	1	LUSC
MYEOV	2.79465	7.07234	3.76198	0.000189124	0.0290406	0.45643	limma	Up	0.05	1	LUSC
EPS8L3	3.85728	1.86473	4.1524	3.88562e-05	0.00906903	1.91568	limma	Up	0.05	1	LUSC
HAVCR1	3.69837	2.096	5.12747	4.24706e-07	0.000247816	5.85625	limma	Up	0.05	1	LUSC
ABCC2	2.706	6.73807	3.72327	0.000219678	0.0325219	0.349745	limma	Up	0.05	1	LUSC
MUC6	4.12726	3.67755	4.98867	8.47779e-07	0.000436481	5.39927	limma	Up	0.05	1	LUSC
MUC2	4.06034	3.38778	3.92205	0.000100425	0.0179382	1.12472	limma	Up	0.05	1	LUSC
VIL1	4.24196	4.04405	4.57852	5.95492e-06	0.00226611	3.66093	limma	Up	0.05	1	LUSC
ANKS4B	4.36932	1.194	6.84428	2.32304e-11	6.77747e-08	14.4907	limma	Up	0.05	1	LUSC
GPR87	-1.31948	2.13615	-5.63283	2.91324e-08	1.89186e-06	8.60106	limma	Down	0.05	1	LUAD
TP63	-1.56535	7.67494	-4.80277	2.05221e-06	7.11664e-05	4.58426	limma	Down	0.05	1	LUAD
KRT5	-1.03461	6.94287	-2.64998	0.00829608	0.0421588	-2.99408	limma	Down	0.05	1	LUAD
CPS1	4.9635	8.27436	14.2051	6.61413e-39	5.73412e-35	77.3694	limma	Up	0.05	1	LUAD
FGL1	4.42542	6.95621	13.8697	2.03622e-37	1.17687e-33	73.9488	limma	Up	0.05	1	LUAD
HAL	2.6473	7.49123	12.8504	5.36208e-33	1.85946e-29	63.9497	limma	Up	0.05	1	LUAD
COL25A1	3.85833	5.19467	12.3465	7.1136e-31	2.05571e-27	58.9404	limma	Up	0.05	1	LUAD
PDE10A	2.44928	7.94168	11.7596	1.84799e-28	4.57747e-25	53.7518	limma	Up	0.05	1	LUAD
CALCA	4.97619	4.70553	11.5319	1.53442e-27	3.32566e-24	51.5414	limma	Up	0.05	1	LUAD
SLC7A2	2.94677	10.8611	11.1658	4.38067e-26	8.43961e-23	48.4332	limma	Up	0.05	1	LUAD
PDE3A	2.03825	8.93477	11.0548	1.19553e-25	2.07292e-22	47.4393	limma	Up	0.05	1	LUAD
BMP6	2.13843	7.9909	10.7638	1.61188e-24	2.14988e-21	44.863	limma	Up	0.05	1	LUAD
DUSP4	2.35584	11.2066	10.7123	2.54464e-24	3.15154e-21	44.4485	limma	Up	0.05	1	LUAD
ETNPPL	3.6241	2.40748	10.2175	1.89717e-22	1.935e-19	39.7202	limma	Up	0.05	1	LUAD
SLC14A2	3.41824	4.12064	10.0139	1.07595e-21	9.32799e-19	38.2348	limma	Up	0.05	1	LUAD
BHLHA15	1.78414	8.56592	9.98342	1.39298e-21	1.09786e-18	38.2593	limma	Up	0.05	1	LUAD
SMOC1	2.56237	7.49449	9.00875	4.00889e-18	2.48251e-15	30.472	limma	Up	0.05	1	LUAD
S100P	3.53224	10.9475	8.95971	5.89559e-18	3.52495e-15	30.0905	limma	Up	0.05	1	LUAD
AKR7A3	2.30507	6.73547	8.67469	5.38567e-17	2.66806e-14	27.926	limma	Up	0.05	1	LUAD
LGSN	2.63892	8.17162	8.63326	7.39656e-17	3.56247e-14	27.627	limma	Up	0.05	1	LUAD
TFF1	3.45297	5.32219	8.60329	9.29802e-17	4.35725e-14	27.3748	limma	Up	0.05	1	LUAD
RET	2.03151	6.80611	8.4154	3.85186e-16	1.5532e-13	26.0147	limma	Up	0.05	1	LUAD
THPO	2.05241	5.37246	8.22318	1.60994e-15	6.06842e-13	24.5632	limma	Up	0.05	1	LUAD
KCNE4	1.57841	8.82717	7.95486	1.13752e-14	3.34295e-12	22.7143	limma	Up	0.05	1	LUAD
CGA	2.87465	2.18432	7.745	5.07329e-14	1.31292e-11	21.1563	limma	Up	0.05	1	LUAD
TESC	2.22287	10.1974	7.56788	1.74995e-13	4.04565e-11	20.0282	limma	Up	0.05	1	LUAD
PCSK1	2.43534	5.69699	7.35313	7.62262e-13	1.46854e-10	18.6675	limma	Up	0.05	1	LUAD
SPINK4	2.39031	2.78402	7.30654	1.04443e-12	1.96842e-10	18.2837	limma	Up	0.05	1	LUAD
AMBP	2.15674	5.82461	7.10219	4.08066e-12	6.31737e-10	17.0544	limma	Up	0.05	1	LUAD
MUC5AC	3.01356	7.59578	7.0299	6.56041e-12	9.46047e-10	16.5493	limma	Up	0.05	1	LUAD
ASCL1	3.0476	4.27152	7.00402	7.76859e-12	1.0776e-09	16.424	limma	Up	0.05	1	LUAD
SEC11C	1.04704	11.7026	6.73167	4.46611e-11	5.30396e-09	14.6362	limma	Up	0.05	1	LUAD
AKR7L	1.37645	4.95545	6.21159	1.07857e-09	9.79126e-08	11.7183	limma	Up	0.05	1	LUAD
HGD	1.79615	8.15838	6.16049	1.45832e-09	1.30339e-07	11.3281	limma	Up	0.05	1	LUAD
DNAJC12	1.53155	8.82508	6.14473	1.59986e-09	1.39397e-07	11.211	limma	Up	0.05	1	LUAD
ENTPD8	1.39213	6.68059	5.87648	7.5125e-09	5.61462e-07	9.85074	limma	Up	0.05	1	LUAD
MUC13	2.23085	7.78578	5.61906	3.14067e-08	2.00945e-06	8.38234	limma	Up	0.05	1	LUAD
SPDEF	1.24954	10.0983	5.13196	4.0634e-07	1.82055e-05	5.84329	limma	Up	0.05	1	LUAD
CELF3	1.51939	4.18053	5.01411	7.33136e-07	2.99102e-05	5.57511	limma	Up	0.05	1	LUAD
SPINK1	2.02985	9.88588	4.917	1.18199e-06	4.50429e-05	4.82211	limma	Up	0.05	1	LUAD
PKP1	1.57804	8.12623	4.72709	2.94004e-06	9.61836e-05	4.0526	limma	Up	0.05	1	LUAD
C9orf152	1.06534	9.40836	4.68652	3.55794e-06	0.000112781	3.80081	limma	Up	0.05	1	LUAD
TSPAN8	1.47331	10.0561	4.63885	4.44384e-06	0.000135654	3.55941	limma	Up	0.05	1	LUAD
TFF3	1.60053	9.91746	4.52838	7.38447e-06	0.000208873	3.07928	limma	Up	0.05	1	LUAD
KLB	1.04753	5.53867	4.47721	9.31032e-06	0.000249419	3.18107	limma	Up	0.05	1	LUAD
FOXA3	1.13616	7.26736	4.41632	1.22311e-05	0.000307109	2.81213	limma	Up	0.05	1	LUAD
MYEOV	1.20165	7.60941	3.71365	0.000226492	0.00296204	0.0516443	limma	Up	0.05	1	LUAD
EPS8L3	1.59501	3.55971	3.67141	0.000266273	0.00333833	0.132716	limma	Up	0.05	1	LUAD
HAVCR1	1.23226	4.90408	3.58078	0.000374866	0.00433032	-0.205532	limma	Up	0.05	1	LUAD
ABCC2	1.08617	6.6674	3.4764	0.000550926	0.00582115	-0.663147	limma	Up	0.05	1	LUAD
MUC6	1.38959	5.37846	3.45722	0.0005907	0.00615724	-0.647695	limma	Up	0.05	1	LUAD
MUC2	1.0567	2.92773	3.15613	0.0016919	0.0134015	-1.52979	limma	Up	0.05	1	LUAD
VIL1	1.34352	6.66875	3.10127	0.002032	0.0152523	-1.86691	limma	Up	0.05	1	LUAD
ANKS4B	1.2237	3.55463	2.99998	0.00283005	0.0195033	-1.98656	limma	Up	0.05	1	LUAD
