# Supplementary material for: Prognostic implications of STK11 with different mutation status and its relationship with tumor-infiltrating immune cells in non-small cell lung cancer
Source: Front Immunol. 2024 Apr 26;15:1387896. doi: 10.3389/fimmu.2024.1387896 (PMC11082287; doi:10.3389/fimmu.2024.1387896)
Supplement: Supplementary file 7 [file Table_7.xlsx]

## Sheet: Sheet 1
Supplementary Table S7. Screening of differentially expressed immune related genes in different STK11 status in lung cancer cohort.
symbol	logFC	AveExpr	t	PValue	FDR	B	diffsig	Cohort
CALCA	6.987	2.354	10.356	<0.001	<0.001	40.250	Up	LUSC
BMP6	2.544	7.638	5.393	<0.001	<0.001	7.368	Up	LUSC
S100P	3.492	9.016	3.722	<0.001	0.033	0.245	Up	LUSC
THPO	2.695	4.409	4.199	<0.001	0.008	2.128	Up	LUSC
CGA	3.718	1.227	4.367	<0.001	0.005	2.693	Up	LUSC
PCSK1	3.035	6.331	5.913	<0.001	<0.001	10.021	Up	LUSC
MUC5AC	3.870	5.012	4.334	<0.001	0.005	2.666	Up	LUSC
CALCA	4.976	4.706	11.532	<0.001	<0.001	51.541	Up	LUAD
BMP6	2.138	7.991	10.764	<0.001	<0.001	44.863	Up	LUAD
S100P	3.532	10.948	8.960	<0.001	<0.001	30.091	Up	LUAD
THPO	2.052	5.372	8.223	<0.001	<0.001	24.563	Up	LUAD
CGA	2.875	2.184	7.745	<0.001	<0.001	21.156	Up	LUAD
PCSK1	2.435	5.697	7.353	<0.001	<0.001	18.668	Up	LUAD
MUC5AC	3.014	7.596	7.030	<0.001	<0.001	16.549	Up	LUAD
