# Supplementary material for: Prognostic implications of STK11 with different mutation status and its relationship with tumor-infiltrating immune cells in non-small cell lung cancer
Source: Front Immunol. 2024 Apr 26;15:1387896. doi: 10.3389/fimmu.2024.1387896 (PMC11082287; doi:10.3389/fimmu.2024.1387896)
Supplement: Supplementary file 8 [file Table_8.xlsx]

## Sheet: Sheet 1
Supplementary Table S8.GO functional annotation and KEGG pathway enrichment analysis of immune related genes in LUSC cohort.
Name	ID	Description	setSize	enrichmentScore	NES	pvalue	p.adjust	qvalue	rank	leading_edge	core_enrichment
BP	GO:0007399	nervous system development	291	-0.419022	-1.66463	4.35803e-06	0.0130174	0.0117208	260	tags=32%, list=22%, signal=33%	1524/7097/5062/2247/4035/6356/5179/6095/6281/10220/56924/374/130399/6285/1906/1950/4690/10500/5361/54437/6696/5058/3480/9037/7068/26281/22943/6092/5020/7124/133/146433/4908/145957/9572/347/56034/7038/7040/652/2919/4693/6405/4838/4803/284467/627/10512/6376/4734/10509/10505/186/4192/2056/3730/223117/4756/6280/10397/3553/1489/57007/655/8200/6279/5916/7101/64221/64218/9048/80031/50810/3556/3371/2668/…
BP	GO:0008544	epidermis development	53	-0.605598	-1.96877	2.73413e-05	0.0196471	0.0176901	194	tags=40%, list=16%, signal=35%	26281/22943/64332/7124/5465/5154/652/50604/6278/2171/8549/3552/7474/11005/182/1382/2263/1956/5744/4804/4909
BP	GO:0051960	regulation of nervous system development	98	-0.496086	-1.76972	6.54726e-05	0.0196471	0.0176901	271	tags=40%, list=22%, signal=34%	55558/1524/7097/2247/6356/6281/10500/5361/54437/6696/9037/22943/6092/5020/7124/146433/9572/7038/7040/6405/4803/627/10512/6376/10509/10505/4192/223117/3553/655/5916/7101/64218/80031/3556/7474/5365/1382/5764
BP	GO:0033043	regulation of organelle organization	127	-0.480809	-1.76321	5.85375e-05	0.0196471	0.0176901	418	tags=54%, list=35%, signal=40%	3265/6869/5879/4233/9353/2852/3304/2185/2258/8440/9168/2932/57506/6369/4318/5155/685/5364/3273/2896/673/2253/5371/684/4137/5716/5881/1908/2770/55558/154/7039/5295/5062/4035/6356/6281/1906/1950/4690/5734/3055/637/286527/5058/2150/9037/7037/7124/4908/5154/5468/1440/9087/652/5290/6376/4192/10344/6280/3553/655/6279/8743/6382/50810/3556/3552/7474
BP	GO:0031175	neuron projection development	144	-0.470647	-1.75512	3.40106e-05	0.0196471	0.0176901	239	tags=34%, list=20%, signal=31%	56924/374/6285/1906/4690/10500/5361/54437/6696/5058/3480/9037/22943/6092/133/4908/347/6405/4803/627/10512/6376/4734/10509/10505/4192/2056/3730/223117/4756/6280/655/7101/64221/64218/9048/80031/50810/3371/2668/7474/5365/4902/59352/1382/5764/2263/4804/4909
CC	GO:0031045	dense core granule	12	0.716961	1.8134	0.00440076	0.151312	0.13624	113	tags=42%, list=9%, signal=38%	796/4985/6750/7857/4852
CC	GO:0098992	neuronal dense core vesicle	11	0.718451	1.78922	0.00933365	0.19914	0.179304	113	tags=45%, list=9%, signal=42%	796/4985/6750/7857/4852
CC	GO:0042613	MHC class II protein complex	13	0.66502	1.71195	0.00989997	0.202542	0.182368	343	tags=77%, list=28%, signal=56%	3117/3108/3123/972/3109/3113/3115/3122/3111/567
CC	GO:0005829	cytosol	360	-0.333595	-1.33662	0.010503	0.203716	0.183425	491	tags=46%, list=41%, signal=39%	7025/836/5970/6654/51035/3658/989/1674/5594/5534/5894/811/10437/7114/2172/6714/3611/207/51379/4776/1994/140576/5880/5578/11047/6041/149954/2353/7791/3309/7169/8678/2908/6277/26007/3265/10725/5879/5359/4600/2852/5657/3310/7297/3304/5700/91/2185/3987/3162/10379/1326/2258/6655/8517/8440/4842/2932/5291/6271/5293/910/1633/646480/355/1019/3717/2260/8651/4790/23586/367/3663/5701/2103/673/5610/10135/8638…
CC	GO:0005819	spindle	14	0.626646	1.65238	0.0168048	0.242085	0.217972	75	tags=21%, list=6%, signal=20%	3174/10381/3306
MF	GO:0005149	interleukin-1 receptor binding	11	-0.848671	-1.91859	3.56612e-05	0.0196471	0.0176901	127	tags=82%, list=11%, signal=74%	84639/27179/3553/3557/3556/3552/27177/56300/26525
MF	GO:0005126	cytokine receptor binding	151	-0.449017	-1.67909	0.000166433	0.0355098	0.0319728	263	tags=31%, list=22%, signal=28%	6355/5295/1524/6356/56477/7187/970/7049/637/51561/5335/3576/3570/8744/7124/146433/4908/6364/3626/1440/7040/6363/50604/2919/84639/1673/4803/627/6376/9180/2056/10344/27179/3553/1489/8743/5228/3557/3556/3552/27177/6372/9547/56300/85480/4909/26525
MF	GO:0070851	growth factor receptor binding	77	-0.473895	-1.62568	0.00306964	0.129141	0.116278	194	tags=29%, list=16%, signal=26%	26281/10451/3570/5154/56034/1440/2248/84639/23624/27179/3553/9048/5228/3557/3556/3552/27177/2668/4902/56300/85480/26525
MF	GO:0003714	transcription corepressor activity	10	0.76048	1.83744	0.00344583	0.141637	0.127529	106	tags=30%, list=9%, signal=28%	8431/190/1991
MF	GO:0023023	MHC protein complex binding	23	0.609067	1.80536	0.00351633	0.141936	0.127798	343	tags=61%, list=28%, signal=44%	3821/3822/925/3824/3117/3108/3123/972/3109/3113/3115/3122/3111/567
KEGG	hsa05320	Autoimmune thyroid disease	33	0.488224	1.58681	0.0137974	0.397516	0.379412	316	tags=52%, list=26%, signal=39%	1081/3002/356/5551/959/1493/3117/7253/3108/3123/3109/3113/3567/3115/3122/3135/3558
KEGG	hsa05150	Staphylococcus aureus infection	30	0.492365	1.56556	0.0166563	0.397516	0.379412	303	tags=63%, list=25%, signal=49%	727/2358/2214/3117/10747/2357/718/3108/2213/3123/728/3683/3109/3113/2215/3689/719/3115/3122
KEGG	hsa01521	EGFR tyrosine kinase inhibitor resistance	58	-0.481299	-1.56301	0.0044309	0.397516	0.379412	374	tags=45%, list=31%, signal=32%	6655/2932/5291/5293/5155/3717/673/53358/25759/4893/369/7039/5295/2247/1950/399694/3480/5335/3570/5154/56034/5290/2261/2263/1956/3084
KEGG	hsa03320	PPAR signaling pathway	16	-0.621209	-1.5487	0.0180482	0.397516	0.379412	298	tags=50%, list=25%, signal=38%	5467/6256/5465/5468/2167/2171/5360/2173
KEGG	hsa05215	Prostate cancer	50	-0.489691	-1.54481	0.0114836	0.397516	0.379412	374	tags=48%, list=31%, signal=35%	6655/8517/2932/5291/5293/4318/5155/2260/4790/367/673/4893/369/7039/5295/4792/1950/3480/5154/56034/5290/5328/2263/1956
reactome	R-HSA-202430	Translocation of ZAP-70 to Immunological synapse	14	0.713058	1.91527	0.00215488	0.482504	0.476611	303	tags=79%, list=25%, signal=60%	919/915/917/916/3117/7535/3123/3113/3932/3115/3122
reactome	R-HSA-389948	PD-1 signaling	17	0.662388	1.89752	0.00515834	0.482504	0.476611	303	tags=71%, list=25%, signal=54%	919/5133/915/917/916/3117/3123/3113/3932/5781/3115/3122
reactome	R-HSA-76009	Platelet Aggregation (Plug Formation)	12	0.73149	1.87887	0.00500004	0.482504	0.476611	9	tags=17%, list=1%, signal=17%	2243/7066
reactome	R-HSA-202427	Phosphorylation of CD3 and TCR zeta chains	15	0.679751	1.86715	0.00498826	0.482504	0.476611	303	tags=73%, list=25%, signal=56%	919/915/917/916/5788/3117/3123/3113/3932/3115/3122
reactome	R-HSA-977606	Regulation of Complement cascade	11	0.73363	1.79899	0.00594461	0.482504	0.476611	217	tags=73%, list=18%, signal=60%	1380/27202/7448/727/1991/930/718/728
Wiki	WP5222	2q13 copy number variation syndrome	26	-0.663073	-1.84011	0.000335309	0.100593	0.0991809	127	tags=35%, list=11%, signal=32%	84639/27179/3553/3557/3556/3552/27177/56300/26525
Wiki	WP24	Peptide GPCRs	44	0.493976	1.71711	0.00353612	0.312324	0.30794	225	tags=48%, list=19%, signal=40%	4985/6751/8811/5021/1237/8484/10663/2833/552/2358/3577/1233/2826/1234/7201/7253/7852/2357/4160/728/1230
Wiki	WP2848	Pluripotent stem cell differentiation pathway	31	-0.58103	-1.68229	0.00486884	0.312324	0.30794	252	tags=39%, list=21%, signal=31%	2247/1950/22943/3570/5154/7040/652/4838/2056/8200/7474/4909
Wiki	WP2853	Endoderm differentiation	13	-0.712416	-1.67683	0.0052054	0.312324	0.30794	189	tags=54%, list=16%, signal=46%	22943/10451/7040/4838/655/5916/5744
Wiki	WP5095	Overview of proinflammatory and profibrotic mediators	99	-0.44909	-1.60176	0.00238558	0.312324	0.30794	204	tags=27%, list=17%, signal=25%	6696/51561/3576/7124/6364/1440/7040/6363/50604/2919/84639/6376/11009/29949/2056/10344/27179/3553/1489/3557/3552/27177/6372/9547/56300/85480/26525
