# Supplementary material for: Prognostic implications of STK11 with different mutation status and its relationship with tumor-infiltrating immune cells in non-small cell lung cancer
Source: Front Immunol. 2024 Apr 26;15:1387896. doi: 10.3389/fimmu.2024.1387896 (PMC11082287; doi:10.3389/fimmu.2024.1387896)
Supplement: Supplementary file 9 [file Table_9.xlsx]

## Sheet: Sheet 1
Supplementary Table S9.GO functional annotation and KEGG pathway enrichment analysis of immune related genes inLUAD cohort.
Name	ID	Description	setSize	enrichmentScore	NES	pvalue	p.adjust	qvalue	rank	leading_edge	core_enrichment
BP	GO:0060284	regulation of cell development	13	-0.754349	-1.68589	0.00203101	0.297532	0.29624	17	tags=46%, list=21%, signal=43%	146433/6363/10505/5365/114771/182
BP	GO:0022008	neurogenesis	19	-0.695312	-1.66833	0.00279637	0.297532	0.29624	21	tags=53%, list=26%, signal=51%	1907/4690/146433/10505/3730/1489/64221/3371/5365/182
BP	GO:0048699	generation of neurons	15	-0.719274	-1.6439	0.001999	0.297532	0.29624	21	tags=60%, list=26%, signal=55%	1907/4690/10505/3730/1489/64221/3371/5365/182
BP	GO:0030182	neuron differentiation	14	-0.724678	-1.64067	0.00306734	0.297532	0.29624	21	tags=64%, list=26%, signal=58%	1907/4690/10505/3730/1489/64221/3371/5365/182
BP	GO:0070848	response to growth factor	11	0.64175	1.73711	0.0177314	0.699001	0.695967	18	tags=55%, list=22%, signal=49%	9965/356/53834/26291/2321/9573
CC	GO:0030054	cell junction	18	-0.58785	-1.39474	0.0713436	0.849865	0.846176	31	tags=61%, list=38%, signal=49%	2258/8440/27040/10135/4690/10505/5328/7036/3556/3371/182
CC	GO:0016020	membrane	53	-0.467828	-1.24247	0.16153	0.87328	0.869489	15	tags=23%, list=18%, signal=52%	10505/3730/5328/80328/53833/64221/7036/3556/3371/5365/114771/182
CC	GO:0071944	cell periphery	46	-0.455676	-1.22101	0.179957	0.87328	0.869489	15	tags=24%, list=18%, signal=45%	10505/3730/5328/80328/53833/64221/7036/3556/3371/5365/182
CC	GO:0005576	extracellular region	45	-0.455431	-1.21698	0.178959	0.87328	0.869489	27	tags=38%, list=33%, signal=56%	3273/5701/10135/116173/1907/7039/146433/6363/10505/3730/5328/80328/1489/3556/3371/114771/182
CC	GO:0005886	plasma membrane	44	-0.409637	-1.09843	0.331176	0.927172	0.923147	15	tags=23%, list=18%, signal=40%	10505/3730/5328/80328/53833/64221/7036/3556/5365/182
MF	GO:0004888	transmembrane signaling receptor activity	16	0.523761	1.5919	0.019817	0.699001	0.695967	15	tags=56%, list=18%, signal=57%	7434/9436/915/2826/3117/53834/7253/3123/2321
MF	GO:0005515	protein binding	74	-0.694474	-1.57004	0.0185635	0.699001	0.695967	31	tags=41%, list=38%, signal=258%	2258/8517/8440/5163/3273/5701/27040/10135/116173/5467/1907/7039/4690/8856/146433/6363/10505/3730/5328/80328/1489/53833/64221/27350/7036/3556/3371/5365/114771/182
MF	GO:0016787	hydrolase activity	11	-0.69122	-1.49685	0.035443	0.775031	0.771667	13	tags=36%, list=16%, signal=35%	5328/27350/3556/114771
MF	GO:0044877	protein-containing complex binding	13	0.481276	1.35858	0.0815042	0.849865	0.846176	17	tags=46%, list=21%, signal=43%	3117/7253/3108/3123/23533/23392
MF	GO:0038023	signaling receptor activity	21	0.358066	1.19074	0.167702	0.87328	0.869489	15	tags=43%, list=18%, signal=47%	7434/9436/915/2826/3117/53834/7253/3123/2321
KEGG	hsa05166	Human T-cell leukemia virus 1 infection	10	0.562119	1.47883	0.072027	0.426909	0.426909	13	tags=40%, list=16%, signal=38%	915/3117/3108/3123
KEGG	hsa04015	Rap1 signaling pathway	10	0.544108	1.43145	0.087411	0.426909	0.426909	15	tags=40%, list=18%, signal=37%	9965/5582/26291/2321
KEGG	hsa04014	Ras signaling pathway	14	0.437641	1.31659	0.128073	0.426909	0.426909	15	tags=36%, list=18%, signal=35%	9965/356/5582/26291/2321
KEGG	hsa05169	Epstein-Barr virus infection	12	0.40369	1.14891	0.221675	0.554187	0.554187	13	tags=33%, list=16%, signal=33%	915/3117/3108/3123
KEGG	hsa04060	Cytokine-cytokine receptor interaction	15	-0.506768	-1.17719	0.277778	0.555556	0.555556	17	tags=33%, list=21%, signal=32%	146433/6363/1489/53833/3556
reactome	R-HSA-372790	Signaling by GPCR	11	0.48187	1.33492	0.132384	0.732489	0.732489	10	tags=36%, list=12%, signal=37%	7434/2826/5582/7253
reactome	R-HSA-388396	GPCR downstream signalling	11	0.48187	1.33492	0.132384	0.732489	0.732489	10	tags=36%, list=12%, signal=37%	7434/2826/5582/7253
reactome	R-HSA-597592	Post-translational protein modification	11	-0.583796	-1.27554	0.138996	0.732489	0.732489	30	tags=55%, list=37%, signal=40%	8517/5701/7039/8856/80328/3371
reactome	R-HSA-422475	Axon guidance	11	-0.581259	-1.27	0.145431	0.732489	0.732489	34	tags=55%, list=41%, signal=37%	4233/8440/5701/4690/64221/5365
reactome	R-HSA-9675108	Nervous system development	11	-0.581259	-1.27	0.145431	0.732489	0.732489	34	tags=55%, list=41%, signal=37%	4233/8440/5701/4690/64221/5365
Wiki	WP382	MAPK signaling pathway	11	0.578289	1.54028	0.044614	0.178456	0.140886	7	tags=27%, list=9%, signal=29%	9965/356/5582
Wiki	WP4172	PI3K Akt signaling pathway	14	0.304777	0.882465	0.653846	0.966346	0.762905	16	tags=36%, list=20%, signal=35%	9965/356/26291/2321/23533
Wiki	WP3932	Focal adhesion PI3K Akt mTOR signaling pathway	11	0.281978	0.751052	0.816143	0.966346	0.762905	16	tags=36%, list=20%, signal=34%	9965/26291/2321/23533
Wiki	WP5087	Pleural mesothelioma	14	0.215511	0.624002	0.966346	0.966346	0.762905	2	tags=7%, list=2%, signal=8%	9965
