# Supplementary material for: Prognostic implications of STK11 with different mutation status and its relationship with tumor-infiltrating immune cells in non-small cell lung cancer
Source: Front Immunol. 2024 Apr 26;15:1387896. doi: 10.3389/fimmu.2024.1387896 (PMC11082287; doi:10.3389/fimmu.2024.1387896)
Supplement: Supplementary file 10 [file Table_10.xlsx]

## Sheet: Sheet 1
Supplementary Table S10.Enrichment score results of immune gene set in TCGA LUSC samples.
Immune cells	TCGA-90-A59Q	TCGA-66-2754	TCGA-39-5034	TCGA-21-5787	TCGA-XC-AA0X	TCGA-92-7340	TCGA-O2-A52Q	TCGA-85-8479	TCGA-22-4594	TCGA-63-A5MB	TCGA-21-5783	TCGA-18-4083	TCGA-85-A53L	TCGA-77-8148	TCGA-77-A5G7	TCGA-22-4593	TCGA-68-8250	TCGA-77-8150	TCGA-66-2793	TCGA-33-A4WN	TCGA-34-8456	TCGA-77-A5FZ	TCGA-34-2596	TCGA-O2-A5IB	TCGA-66-2773	TCGA-43-5670	TCGA-NC-A5HK	TCGA-66-2789	TCGA-85-A50Z	TCGA-85-A4JB	TCGA-33-AASB	TCGA-NK-A5CR	TCGA-34-5234	TCGA-85-6175	TCGA-77-7338	TCGA-NK-A7XE	TCGA-63-A5MY	TCGA-56-7222	TCGA-33-4586	TCGA-51-4079	TCGA-22-1005	TCGA-22-5485	TCGA-60-2704	TCGA-56-8083	TCGA-85-6561	TCGA-39-5036	TCGA-21-5784	TCGA-85-8287	TCGA-33-4589
Activated B cell	0.872039	0.658001	0.860187	0.866062	0.929591	0.834881	0.750838	0.521359	1.00125	0.744562	0.679405	0.751107	0.811514	0.760238	0.743286	0.645536	0.82585	0.822501	0.559993	0.845861	0.810103	1.15702	0.9431	0.663981	0.786632	0.45181	0.672846	0.830312	0.730508	0.639746	0.546779	0.724953	0.941044	0.83902	0.816051	0.568483	0.480756	0.677527	0.652508	0.858243	1.10692	0.613206	0.938566	0.589353	0.978778	0.740416	0.918259	1.01304	0.825592
Activated CD4 T cell	1.02323	0.974318	1.0021	1.05971	1.00334	1.01324	1.04009	0.888277	1.02577	0.985182	0.889809	0.963958	0.958137	0.927227	0.950238	0.925254	0.991559	1.04136	0.864884	0.949026	0.897486	1.0407	0.995261	0.913057	1.03724	0.971414	0.951529	0.904139	0.970257	0.929026	0.875208	0.877846	1.01566	0.94231	0.972492	0.964712	0.861509	0.997768	0.949406	1.00955	1.03813	0.897783	1.04999	0.773746	1.03195	0.9025	0.985541	1.05356	1.03017
Activated CD8 T cell	1.1512	0.946621	1.06982	1.17271	1.03395	1.08254	1.11222	0.909238	1.10527	1.04528	0.912603	1.01609	1.01096	0.994652	0.976186	0.984949	1.04356	1.06135	0.874427	0.995303	0.97117	1.1686	1.04429	0.90181	1.0658	0.856981	0.990734	1.00985	1.07986	0.991398	0.895081	0.924317	1.16066	1.05551	1.00834	0.996286	0.802784	0.886518	0.950684	1.04159	1.17694	0.971436	1.04963	0.813201	1.10551	1.02099	1.10804	1.1023	1.13248
Activated dendritic cell	0.905319	0.776655	0.849123	0.888804	0.88911	0.838923	0.914048	0.817318	0.909767	0.810337	0.784438	0.768256	0.81582	0.818155	0.786929	0.823436	0.890823	0.865135	0.773939	0.772947	0.834709	0.948453	0.862008	0.702323	0.919584	0.791517	0.802813	0.861748	0.891877	0.806348	0.845213	0.737683	0.920256	0.913435	0.89988	0.855713	0.676344	0.850147	0.818178	0.887986	0.906567	0.888395	0.906978	0.711641	0.91379	0.83373	0.889428	0.85769	0.932947
CD56bright natural killer cell	1.04244	0.971617	1.02328	1.06791	1.05689	1.06651	1.06612	1.02252	1.00113	1.05171	1.04198	1.06053	1.05651	1.05706	1.03699	1.06173	1.07932	1.07153	1.03077	1.0538	1.07307	1.04413	1.05039	0.915786	1.05615	1.02162	1.06572	1.07004	1.09287	1.01336	1.03543	1.04962	1.0744	1.07407	1.04949	1.0489	0.991996	1.04813	1.0475	1.08491	1.03582	1.05055	1.0656	1.01837	1.06545	1.06686	1.06776	1.05177	1.07279
CD56dim natural killer cell	1.06323	1.06965	1.12146	1.09827	1.06209	1.06082	1.08219	1.12645	1.13815	1.06916	1.07293	1.00927	1.05858	1.08049	1.02593	1.02878	1.04249	1.07089	0.997473	1.05335	1.03097	1.05897	1.01411	1.03088	1.08088	1.03082	1.04186	1.06076	1.03816	1.04622	1.12653	0.992308	1.05738	1.09691	1.03483	1.0793	0.982343	1.03836	1.0602	1.03058	1.04677	1.06648	1.03727	1.07312	1.03612	1.03372	1.06722	1.03654	1.04222
Central memory CD4 T cell	1.24371	1.12066	1.19148	1.22822	1.22431	1.23393	1.23263	1.17205	1.20068	1.16476	1.1876	1.19264	1.18865	1.19196	1.17082	1.20501	1.20447	1.20489	1.11192	1.19159	1.19713	1.25158	1.20491	1.14109	1.20623	1.14795	1.16797	1.20891	1.18688	1.20322	1.17461	1.16319	1.22645	1.23514	1.21307	1.16416	1.10304	1.1863	1.18816	1.22281	1.24485	1.20257	1.22128	1.12885	1.23229	1.19853	1.21849	1.22402	1.2317
Central memory CD8 T cell	1.06235	0.997619	1.06242	1.04996	1.05984	1.09502	1.02823	1.0267	1.03942	1.0111	1.00058	1.03156	1.04063	1.02183	0.941993	1.06045	1.09071	1.03478	0.978607	0.995405	1.01858	1.13698	1.07403	0.950967	1.09311	1.01403	0.996301	1.09134	1.05501	1.02184	1.00997	1.01972	1.07808	1.11585	1.11105	0.999596	0.916753	1.03453	1.04675	1.08523	1.04296	1.07573	1.14362	0.994558	1.10907	0.979699	1.06866	1.04295	1.0303
Effector memeory CD4 T cell	0.901986	0.899981	0.889635	0.927792	0.888975	0.90411	0.840416	0.833635	0.901213	0.859703	0.884176	0.891877	0.881772	0.885533	0.795227	0.928078	0.866543	0.914423	0.798719	0.824004	0.889816	0.987788	0.91275	0.73938	0.914818	0.859291	0.739841	0.916342	0.844949	0.823175	0.805437	0.860369	0.910486	0.910402	0.949777	0.88695	0.778314	0.861894	0.90321	0.933446	0.896994	0.869315	0.977035	0.845601	0.955224	0.786437	0.88208	0.945651	0.870395
Effector memeory CD8 T cell	1.029	0.829358	0.910595	1.01325	0.973053	0.968475	0.999399	0.796605	0.9596	0.949694	0.835094	0.901246	0.869514	0.924862	0.860648	0.876808	0.960134	0.949459	0.749856	0.87928	0.879064	1.08297	0.936501	0.834533	0.975874	0.79071	0.909652	0.933104	0.908857	0.850829	0.864162	0.844732	0.993896	1.00517	0.932289	0.931008	0.672857	0.859936	0.864384	0.954175	1.05092	0.880619	0.961947	0.764821	1.0067	0.86173	0.976285	0.988719	0.969765
Eosinophil	0.651956	0.614528	0.65023	0.716802	0.726692	0.582097	0.667925	0.605243	0.727865	0.59875	0.568912	0.631101	0.627593	0.570436	0.504482	0.539112	0.707303	0.717363	0.57853	0.612961	0.559952	0.807478	0.653003	0.588142	0.675729	0.503038	0.511916	0.599651	0.606344	0.650194	0.558338	0.61689	0.703347	0.729796	0.649542	0.632327	0.564067	0.676153	0.602151	0.672338	0.737196	0.608958	0.754168	0.554825	0.703447	0.526033	0.713182	0.721371	0.651129
Gamma delta T cell	0.986834	0.957663	0.978723	1.01171	0.996029	1.00368	1.03779	0.932241	0.973827	0.95832	0.971575	0.949989	0.929663	0.946754	0.905096	0.954321	1.00363	0.94317	0.928954	0.935406	0.951506	1.01926	0.965587	0.882971	0.963176	0.936319	0.90443	1.00744	0.94196	0.93281	0.932949	0.963156	1.05086	1.0349	1.0177	0.939348	0.875822	0.959176	0.941354	1.00654	0.981073	1.00453	1.03146	0.844912	1.01613	0.957183	1.01733	0.986245	1.05546
Immature B cell	0.962469	0.66632	0.870175	0.905722	0.931953	0.888257	0.913321	0.550829	0.990013	0.764096	0.671056	0.825643	0.840834	0.792096	0.75061	0.679564	0.886925	0.850389	0.595594	0.894481	0.811954	1.14141	0.931877	0.629438	0.849989	0.593278	0.683352	0.88395	0.787405	0.680199	0.534318	0.743583	0.960205	0.930289	0.868275	0.679458	0.517815	0.726559	0.654424	0.876531	1.08985	0.702596	0.998429	0.38494	0.992465	0.763776	0.89691	1.01216	0.89174
Immature dendritic cell	1.0263	0.971353	1.0166	1.04328	1.07406	1.07504	1.02782	1.00117	1.06817	1.01234	1.02523	1.00749	1.00239	1.00222	0.997437	1.04822	1.09033	1.04687	1.03128	1.0629	1.00356	1.11155	1.03328	0.964595	1.07195	1.00883	0.939895	1.09116	1.08133	1.00525	0.996553	1.07928	1.10046	1.05948	1.05293	1.0213	1.02998	1.07898	1.03744	1.07064	1.04525	1.07075	1.07412	0.988472	1.06802	1.07799	1.08932	1.04267	1.04543
Macrophage	0.85373	0.761606	0.806018	0.896492	0.869382	0.87461	0.876941	0.655033	0.862685	0.757953	0.744119	0.749433	0.771497	0.768624	0.632524	0.755134	0.871094	0.792557	0.682861	0.738618	0.788131	0.990373	0.850851	0.633456	0.847217	0.717961	0.701196	0.863707	0.750818	0.687783	0.68815	0.711464	0.949377	0.904436	0.872591	0.768577	0.534321	0.717216	0.80022	0.827098	0.886408	0.844377	0.948086	0.654518	0.901988	0.731152	0.928362	0.884983	0.87614
Mast cell	0.854586	0.721899	0.795493	0.907629	0.832679	0.837082	0.801102	0.634144	0.811394	0.73634	0.684348	0.717283	0.696133	0.655122	0.706512	0.76296	0.882897	0.785204	0.719649	0.71147	0.750079	1.01369	0.818223	0.638042	0.81361	0.70024	0.669036	0.845543	0.759096	0.7509	0.666908	0.718372	0.938175	0.92801	0.81869	0.597415	0.566766	0.748294	0.809842	0.848907	0.802098	0.872904	0.951551	0.578745	0.931258	0.673819	0.879481	0.902127	0.782434
MDSC	1.16045	0.962399	1.06849	1.16912	1.13797	1.12541	1.19483	0.910503	1.13734	1.01388	0.99394	1.03347	1.00111	1.02334	0.9737	1.01987	1.1046	1.06743	0.911527	1.01267	1.03461	1.25083	1.05325	0.871943	1.13049	0.880618	1.02876	1.07738	1.04772	0.990093	0.896202	0.96381	1.18354	1.16551	1.09338	0.982963	0.800151	0.956937	1.00663	1.07511	1.19457	1.05259	1.18899	0.886083	1.16528	0.995789	1.11525	1.13882	1.1266
Memory B cell	0.739087	0.76326	0.743354	0.791429	0.83631	0.817769	0.756866	0.749941	0.840352	0.783812	0.794499	0.746873	0.767637	0.726728	0.743012	0.748988	0.78514	0.766139	0.664042	0.772794	0.741996	0.871912	0.888041	0.73075	0.687036	0.724536	0.624412	0.762913	0.701509	0.685961	0.735545	0.793496	0.834782	0.866282	0.813464	0.74855	0.626162	0.78461	0.787304	0.79826	0.796214	0.784071	0.829283	0.720674	0.883201	0.750084	0.750362	0.802429	0.814152
Monocyte	1.02244	0.976673	1.03584	1.0275	1.02156	1.02475	1.05772	0.972113	1.05711	0.997477	0.973942	0.975444	1.01289	0.998039	0.974088	0.977025	1.01096	0.995544	0.948018	0.994329	0.976882	1.13257	1.0161	0.9401	1.0244	0.979538	0.953623	0.988944	1.03711	0.939013	0.999354	0.972713	1.06291	1.03913	0.999724	0.99912	0.93065	0.959835	1.01655	1.02625	1.05009	1.03544	1.00629	0.978809	1.04207	1.00278	1.05542	1.02692	1.0726
Natural killer cell	1.01326	0.988809	1.01669	1.02873	0.997797	1.03234	1.02512	0.919805	1.02435	0.970937	0.966274	0.951623	0.926822	0.950058	0.927318	0.969645	1.02858	0.981713	0.93615	0.91741	0.931962	1.06876	0.976618	0.927803	1.01101	0.940357	0.948223	1.01067	0.950818	0.93981	0.900171	0.900164	1.03667	1.07198	1.00145	0.9676	0.846828	0.932797	0.966519	0.985848	1.03724	0.950894	1.04007	0.921779	1.01801	0.932381	1.01357	1.02565	0.969926
Natural killer T cell	0.842202	0.736367	0.810324	0.938276	0.813441	0.870608	0.885062	0.732405	0.800831	0.781535	0.800339	0.806329	0.796967	0.826729	0.765269	0.832645	0.840811	0.857635	0.696836	0.743126	0.784971	0.89395	0.825918	0.664177	0.805481	0.753868	0.764934	0.818889	0.827512	0.790653	0.760959	0.800521	0.878973	0.882802	0.842824	0.774912	0.649854	0.802479	0.837849	0.856112	0.895687	0.852884	0.895913	0.734243	0.898734	0.790154	0.86895	0.883062	0.876859
Neutrophil	0.895864	0.51768	0.538817	0.696193	0.689429	0.707761	0.61043	0.648622	0.730879	0.45677	0.566392	0.420142	0.588776	0.355607	0.51136	0.633098	0.742628	0.581185	0.477271	0.680521	0.447852	0.86365	0.658706	0.312352	0.733647	0.736311	0.63265	0.604231	0.891349	0.683056	0.71337	0.453152	0.812683	0.706055	0.731602	0.599964	0.575585	0.696506	0.530566	0.700637	0.664102	0.59195	0.739608	0.418692	0.767397	0.604852	0.765471	0.624068	0.807134
Plasmacytoid dendritic cell	1.03245	0.982187	1.01266	1.01349	1.06577	1.03819	1.03286	0.998496	1.03753	0.997808	1.03177	1.02323	1.00229	0.999409	0.984694	1.01016	1.06466	1.00741	0.991105	1.02121	1.00994	1.06703	1.04071	0.973856	1.04464	1.0202	1.0016	1.05629	1.03937	1.04789	0.999604	0.971215	1.04981	1.05227	1.04696	1.03236	0.959642	1.03549	0.980192	1.02909	1.0502	1.02809	1.06494	1.00487	1.06488	0.974551	1.04966	1.05972	1.02547
Regulatory T cell	1.08485	0.926015	0.991887	1.04185	1.08951	1.03753	1.1597	0.85877	1.07682	0.967264	1.01582	0.958872	0.959864	1.00325	0.858355	0.978556	1.04311	0.994635	0.834828	0.941628	0.959977	1.16001	1.03256	0.849423	1.06906	0.904826	0.952394	1.03633	0.914085	0.904684	0.865281	0.885461	1.11741	1.14082	1.07524	0.909459	0.783207	0.98673	0.962468	1.02268	1.07683	1.04402	1.16715	0.866559	1.11195	0.942092	1.03324	1.0697	1.0681
T follicular helper cell	0.882338	0.781504	0.87294	0.937581	0.912721	0.90297	0.914949	0.75963	0.903816	0.806731	0.838838	0.831312	0.756644	0.836152	0.715422	0.805839	0.87743	0.881123	0.743012	0.840248	0.836769	0.959658	0.862459	0.679738	0.878452	0.732879	0.743137	0.878791	0.837081	0.759662	0.755408	0.789264	0.949506	0.950913	0.884633	0.793735	0.636707	0.766188	0.80785	0.863687	0.909345	0.888217	0.917006	0.80426	0.919745	0.810071	0.915404	0.894212	0.896983
Type 1 T helper cell	0.938514	0.786764	0.886668	0.94923	0.91147	0.947594	0.940879	0.814361	0.912201	0.845781	0.849654	0.826723	0.867504	0.874247	0.804618	0.849664	0.878298	0.89705	0.77548	0.842935	0.835055	0.997529	0.918481	0.767249	0.908698	0.810935	0.831064	0.890916	0.867313	0.817256	0.80537	0.808562	0.972498	0.953566	0.915869	0.845883	0.708406	0.838422	0.855136	0.919354	0.960581	0.867455	0.94863	0.817515	0.954421	0.820085	0.920174	0.946165	0.914213
Type 17 T helper cell	0.761525	0.768095	0.821284	0.742	0.726557	0.738184	0.706629	0.740395	0.813873	0.65774	0.69198	0.597475	0.666064	0.654616	0.645527	0.665737	0.689387	0.728351	0.638335	0.680542	0.635685	0.784648	0.691248	0.652449	0.79351	0.769109	0.698554	0.709406	0.771986	0.667773	0.735126	0.675	0.788003	0.736893	0.7518	0.73625	0.588475	0.715327	0.681604	0.753397	0.760576	0.682781	0.707863	0.6241	0.781077	0.652194	0.7902	0.738696	0.7966
Type 2 T helper cell	0.981487	0.904978	0.972226	1.01225	0.912492	0.953968	0.940648	0.921841	0.97295	0.913367	0.924456	0.900336	0.921643	0.895318	0.900835	0.903547	0.911605	0.92063	0.863368	0.884264	0.878967	0.969206	0.914084	0.888825	0.930903	0.899585	0.828885	0.924593	0.945033	0.93024	0.912871	0.940258	0.9806	0.952913	0.946576	0.869035	0.806445	0.979328	0.925049	0.999547	0.972975	0.959848	0.975882	0.931738	0.978451	0.882999	0.944823	0.981814	0.967749
[truncated: 433 more columns]
