# Supplementary material for: Prognostic implications of STK11 with different mutation status and its relationship with tumor-infiltrating immune cells in non-small cell lung cancer
Source: Front Immunol. 2024 Apr 26;15:1387896. doi: 10.3389/fimmu.2024.1387896 (PMC11082287; doi:10.3389/fimmu.2024.1387896)
Supplement: Supplementary file 11 [file Table_11.xlsx]

## Sheet: Sheet 1
Supplementary Table S11.Enrichment results of tumor-infiltrating immune cells in TCGA LUSC samples.
cell_type	group1	group2	n1	n2	statistic	df	P	P.adj	P.adj.signif
Central memory CD4 T cell	Wild	Mutation	477	5	0.513	4.122	0.634	0.846	ns
MDSC	Wild	Mutation	477	5	-0.676	4.063	0.536	0.834	ns
CD56bright natural killer cell	Wild	Mutation	477	5	4.346	4.556	0.009	0.231	ns
CD56dim natural killer cell	Wild	Mutation	477	5	-0.351	4.138	0.743	0.858	ns
Central memory CD8 T cell	Wild	Mutation	477	5	3.66	4.658	0.017	0.231	ns
Immature dendritic cell	Wild	Mutation	477	5	2.5	4.175	0.064	0.449	ns
Activated CD8 T cell	Wild	Mutation	477	5	-1.092	4.043	0.335	0.834	ns
Plasmacytoid dendritic cell	Wild	Mutation	477	5	1.434	4.094	0.223	0.834	ns
Regulatory T cell	Wild	Mutation	477	5	0.053	4.108	0.96	0.96	ns
Monocyte	Wild	Mutation	477	5	1.513	4.169	0.202	0.834	ns
Natural killer cell	Wild	Mutation	477	5	-0.702	4.047	0.521	0.834	ns
Activated CD4 T cell	Wild	Mutation	477	5	-2.512	4.301	0.062	0.449	ns
Gamma delta T cell	Wild	Mutation	477	5	0.793	4.104	0.471	0.834	ns
Effector memeory CD8 T cell	Wild	Mutation	477	5	-0.495	4.057	0.646	0.846	ns
Type 2 T helper cell	Wild	Mutation	477	5	-0.254	4.055	0.812	0.858	ns
Effector memeory CD4 T cell	Wild	Mutation	477	5	0.233	4.061	0.827	0.858	ns
Type 1 T helper cell	Wild	Mutation	477	5	0.745	4.095	0.497	0.834	ns
Activated dendritic cell	Wild	Mutation	477	5	1.798	4.293	0.142	0.795	ns
T follicular helper cell	Wild	Mutation	477	5	-0.466	4.153	0.665	0.846	ns
Immature B cell	Wild	Mutation	477	5	-0.749	4.12	0.495	0.834	ns
Natural killer T cell	Wild	Mutation	477	5	0.872	4.055	0.432	0.834	ns
Macrophage	Wild	Mutation	477	5	-0.893	5.076	0.412	0.834	ns
Activated B cell	Wild	Mutation	477	5	-1.26	4.22	0.273	0.834	ns
Mast cell	Wild	Mutation	477	5	-1.073	4.319	0.34	0.834	ns
Memory B cell	Wild	Mutation	477	5	0.713	4.077	0.514	0.834	ns
Type 17 T helper cell	Wild	Mutation	477	5	-0.499	4.028	0.644	0.846	ns
Eosinophil	Wild	Mutation	477	5	-0.309	4.14	0.772	0.858	ns
Neutrophil	Wild	Mutation	477	5	-0.248	4.022	0.817	0.858	ns
