# Supplementary material for: Prognostic implications of STK11 with different mutation status and its relationship with tumor-infiltrating immune cells in non-small cell lung cancer
Source: Front Immunol. 2024 Apr 26;15:1387896. doi: 10.3389/fimmu.2024.1387896 (PMC11082287; doi:10.3389/fimmu.2024.1387896)
Supplement: Supplementary file 12 [file Table_12.xlsx]

## Sheet: Sheet 1
Supplementary Table S12.Enrichment score results of immune gene set in TCGA LUAD samples.
Immune cells	TCGA-86-7713	TCGA-55-7913	TCGA-62-A46S	TCGA-MP-A4TE	TCGA-55-8508	TCGA-05-4415	TCGA-55-8507	TCGA-78-7148	TCGA-05-4432	TCGA-44-7671	TCGA-4B-A93V	TCGA-78-7220	TCGA-55-7574	TCGA-62-A470	TCGA-49-4487	TCGA-91-7771	TCGA-73-4659	TCGA-44-6779	TCGA-78-7160	TCGA-35-3615	TCGA-78-7166	TCGA-78-7152	TCGA-44-6776	TCGA-86-8280	TCGA-75-7031	TCGA-49-4507	TCGA-55-8092	TCGA-67-3774	TCGA-MP-A4TD	TCGA-05-4395	TCGA-49-AAR0	TCGA-86-8054	TCGA-NJ-A55O	TCGA-55-6970	TCGA-99-8032	TCGA-80-5608	TCGA-86-8359	TCGA-55-8615	TCGA-55-A492	TCGA-NJ-A4YP	TCGA-62-A46P	TCGA-55-1596	TCGA-97-8179	TCGA-50-5072	TCGA-73-A9RS	TCGA-50-5939	TCGA-73-4670	TCGA-75-5146	TCGA-05-4422
Activated B cell	0.81068	0.741725	0.874649	0.82872	1.0198	0.796762	0.766965	0.839905	0.960321	0.818086	0.86514	0.657516	1.15368	0.73399	1.12739	1.00141	0.827787	0.891598	0.967705	0.883072	0.926255	1.0188	0.846067	0.997594	0.837697	0.904487	1.01061	0.951176	1.03117	0.776768	0.990395	0.721955	0.883781	1.00293	0.964363	0.823603	0.853018	0.719015	0.838612	0.813335	0.813674	0.823565	0.723547	0.806776	0.747788	1.01398	0.803946	1.02488	0.981135
Activated CD4 T cell	0.992621	1.02734	0.926122	0.915822	0.962062	1.10905	0.987211	1.03013	1.05481	0.944243	1.01339	1.01591	1.11188	0.962717	1.18708	1.05218	1.02278	1.12874	1.11892	0.898652	0.988355	1.05149	0.901392	1.01956	1.05529	1.14126	1.04621	1.0094	1.02196	1.1076	1.00854	1.01925	0.947599	1.11436	1.00906	1.0119	1.03504	0.897313	0.828065	1.04195	0.901863	1.0551	0.914766	1.0733	1.03658	1.08729	1.0491	1.02812	1.06454
Activated CD8 T cell	1.03358	1.06073	1.13058	1.02555	1.11209	1.13017	1.04634	1.16675	1.14833	1.04335	1.15562	1.06961	1.22837	1.04563	1.25931	1.20146	1.05725	1.2491	1.21768	1.10188	1.14896	1.17959	1.08134	1.19322	1.19384	1.27192	1.21752	1.17042	1.13994	1.16274	1.17651	1.03667	1.10232	1.15728	1.09924	1.14796	1.24837	0.998699	1.09077	1.14816	1.10727	1.12369	1.04971	1.0566	1.108	1.10606	1.04009	1.17208	1.21961
Activated dendritic cell	0.873319	0.875603	0.927879	0.84414	0.949697	0.899856	0.915104	0.954566	0.943632	0.934896	0.868081	0.881143	0.965892	0.914621	0.960803	0.952118	0.965284	0.963934	0.980529	0.921971	0.911404	0.953388	0.893482	0.994709	0.96101	0.949811	0.880205	0.98861	0.908741	0.953261	0.923342	0.890175	0.914372	0.993206	0.916007	0.956444	0.971111	0.885798	0.924096	0.907365	0.925524	0.929039	0.964869	0.896845	0.86963	0.991881	0.961825	0.984707	0.94348
CD56bright natural killer cell	1.05831	1.05961	1.10132	1.03857	1.06322	1.07044	1.0491	1.09822	1.07093	1.08585	1.01705	1.06146	1.10182	1.06655	1.12579	1.12386	1.087	1.15418	1.10733	1.06169	1.06735	1.10632	1.06702	1.10993	1.10092	1.14224	1.06481	1.11899	1.10154	1.09415	1.10502	1.08874	1.08964	1.10636	1.09409	1.06896	1.13482	1.04217	1.03421	1.08198	1.09534	1.11875	1.05147	1.10363	1.08716	1.11135	1.09498	1.0864	1.09441
CD56dim natural killer cell	1.19963	1.19272	1.20847	1.24945	1.23734	1.16591	1.1654	1.20796	1.24443	1.14892	1.23883	1.17732	1.18857	1.1848	1.172	1.16723	1.24643	1.18316	1.18705	1.13565	1.22096	1.23057	1.13747	1.1611	1.22466	1.17245	1.11449	1.20946	1.23314	1.15899	1.23197	1.15199	1.22468	1.19783	1.23603	1.22754	1.1994	1.23379	1.15361	1.22503	1.20808	1.18071	1.12929	1.19704	1.19558	1.17583	1.21637	1.10584	1.15899
Central memory CD4 T cell	1.23969	1.2675	1.30532	1.23127	1.30317	1.28683	1.28225	1.32035	1.29837	1.28974	1.27174	1.29129	1.33671	1.26432	1.31681	1.33777	1.28176	1.352	1.33632	1.29293	1.28855	1.31696	1.28845	1.32588	1.30077	1.33428	1.34455	1.31797	1.30031	1.30184	1.2998	1.25239	1.30636	1.32006	1.29461	1.28946	1.31044	1.27463	1.2798	1.31154	1.25925	1.26931	1.31161	1.31473	1.28106	1.32623	1.29676	1.31522	1.30274
Central memory CD8 T cell	1.09635	1.07424	1.08466	1.07194	1.05828	1.11818	1.14115	1.11654	1.1395	1.11974	1.02741	1.06146	1.1108	1.07745	1.08493	1.16473	1.18192	1.21655	1.15722	1.08491	1.0303	1.13884	1.10208	1.14259	1.11078	1.09241	1.07776	1.12763	1.12648	1.11739	1.07734	1.10344	1.13724	1.17495	1.11268	1.1124	1.11293	1.07442	1.06019	1.14138	1.05457	1.13078	1.09881	1.13772	1.02537	1.19038	1.14001	1.10605	1.08241
Effector memeory CD4 T cell	0.952085	0.828126	0.941252	0.963951	0.862196	1.05024	0.982167	0.949541	0.981505	0.92714	0.857461	0.946617	0.96077	0.949372	0.970241	0.97818	0.976039	1.01666	0.982594	0.965875	0.90861	0.934263	0.925357	0.938064	0.871838	0.911396	0.923576	0.909886	0.982973	0.950524	1.00564	1.0038	0.951433	0.964372	0.984582	0.902811	0.974849	0.901657	0.880334	0.956608	0.854724	0.893974	0.883192	0.995047	0.903093	1.01494	0.912099	0.961473	0.909264
Effector memeory CD8 T cell	0.903951	1.00191	1.02375	0.916281	1.02656	1.00673	0.988335	1.02055	1.05619	0.969834	0.939678	0.968137	1.12954	0.974449	1.07049	1.10641	1.01478	1.12813	1.11286	0.983297	1.02955	1.06447	0.995413	1.10001	1.04137	1.07977	1.10104	1.10654	1.07829	1.0472	1.07236	0.950887	1.07544	1.08009	1.00199	1.01915	1.07733	0.991384	1.01495	1.06573	0.99026	0.965405	1.00883	1.0021	1.00752	1.07662	0.98034	1.02939	1.09146
Eosinophil	0.762287	0.611032	0.842853	0.607546	0.703028	0.702672	0.703909	0.679147	0.721747	0.792539	0.773992	0.624239	0.83987	0.817279	0.739276	0.791967	0.829285	0.794737	0.788596	0.684947	0.637738	0.732429	0.788257	0.80337	0.726979	0.70221	0.70556	0.849405	0.800383	0.663704	0.800354	0.718405	0.819666	0.800272	0.756976	0.716807	0.742522	0.675416	0.712792	0.597786	0.782409	0.672046	0.755543	0.710065	0.760679	0.825755	0.683229	0.81165	0.691289
Gamma delta T cell	1.04604	1.05549	1.043	1.00946	1.05409	1.12992	1.07754	1.08752	1.07699	1.09091	0.994747	1.04198	1.07877	1.08014	1.083	1.08743	1.12577	1.13768	1.10743	1.0563	1.02744	1.05996	1.08605	1.0963	1.06005	1.0718	1.03614	1.09677	1.04836	1.09654	1.07036	1.07371	1.11233	1.09032	1.06234	1.05895	1.02075	1.04907	1.0519	1.0688	1.0471	1.05749	1.04776	1.09225	1.03664	1.13384	1.06972	1.06733	0.998526
Immature B cell	0.83973	0.776325	0.889189	0.765395	1.01581	0.84516	0.857151	0.867242	1.01315	0.834342	0.95381	0.733236	1.16335	0.832833	1.15515	1.04186	0.902823	0.993463	1.01674	0.924265	0.886099	1.04325	0.85006	1.03726	0.86315	0.939448	1.04693	0.986726	1.0291	0.870782	1.01177	0.811865	0.939283	1.04095	0.971271	0.862991	0.879344	0.741934	0.803245	0.861742	0.810334	0.87042	0.777449	0.839301	0.81506	1.05377	0.865534	1.03526	0.997471
Immature dendritic cell	1.11091	1.10306	1.12491	1.1188	1.14076	1.09344	1.16628	1.10578	1.18988	1.15737	1.09944	1.11029	1.12791	1.13076	1.13815	1.12578	1.18043	1.17665	1.16256	1.11312	1.07078	1.12577	1.12172	1.1718	1.16517	1.0591	1.05801	1.15806	1.12537	1.10654	1.1538	1.16551	1.14866	1.13953	1.17423	1.13652	1.11807	1.11603	1.10289	1.07645	1.11352	1.14348	1.13769	1.12838	1.07959	1.15841	1.11116	1.15762	1.12381
Macrophage	0.783735	0.777644	0.863043	0.797094	0.887308	0.855744	0.935098	0.862254	0.93296	0.899678	0.782374	0.84075	0.970894	0.87507	0.96949	0.962988	1.00336	0.963298	0.997404	0.899792	0.826285	0.899317	0.831713	0.967755	0.876637	0.949707	0.883917	0.951225	0.906352	0.92487	0.966319	0.868592	0.941257	1.00312	0.877644	0.88361	0.900741	0.811438	0.867806	0.899282	0.872635	0.86548	0.866813	0.912265	0.805635	1.0177	0.897763	0.915301	0.873439
Mast cell	0.794567	0.73588	0.884194	0.745273	0.815716	0.855465	0.899643	0.867245	0.943548	0.936191	0.707778	0.835758	1.00335	0.892057	0.957093	0.995511	1.02535	0.971561	1.00288	0.90571	0.723848	0.8903	0.942951	0.980052	0.880831	0.876458	0.774075	0.998749	0.892193	0.820006	0.884498	0.872156	0.87954	0.986336	0.900212	0.892225	0.855258	0.804304	0.859249	0.853123	0.844365	0.835365	0.88184	0.950074	0.898361	0.994501	0.875307	0.927354	0.745601
MDSC	1.11151	1.10231	1.20005	1.07054	1.20204	1.17058	1.17319	1.17022	1.21774	1.11453	1.15921	1.09689	1.26513	1.13792	1.27054	1.26959	1.21885	1.28981	1.2566	1.14971	1.11537	1.19395	1.07915	1.25229	1.20224	1.2403	1.23765	1.22744	1.19783	1.20143	1.24767	1.12382	1.20681	1.23917	1.18977	1.16421	1.21065	1.12266	1.10675	1.18812	1.12946	1.11882	1.13608	1.14659	1.10379	1.25103	1.17073	1.18525	1.21546
Memory B cell	0.793823	0.842577	0.757114	0.797752	0.770305	0.867465	0.822933	0.817503	0.872844	0.811974	0.770435	0.823536	0.889287	0.80729	0.88817	0.847589	0.858617	0.852923	0.874845	0.689223	0.818195	0.838503	0.760499	0.807999	0.841602	0.822413	0.753799	0.785359	0.82113	0.792371	0.847197	0.809595	0.76674	0.887257	0.841145	0.857634	0.768112	0.803389	0.697405	0.790499	0.72055	0.780538	0.788955	0.865581	0.789804	0.900822	0.798332	0.815241	0.841829
Monocyte	1.11424	1.11159	1.11598	1.11888	1.12528	1.09656	1.11669	1.14105	1.16795	1.13964	1.13984	1.09902	1.14371	1.0942	1.16277	1.14859	1.16166	1.16715	1.14155	1.09287	1.1322	1.12761	1.10446	1.16736	1.10447	1.12495	1.1025	1.14401	1.12596	1.1178	1.15574	1.0635	1.11342	1.15779	1.1019	1.11903	1.10629	1.12705	1.10805	1.086	1.11614	1.14897	1.14115	1.13596	1.08299	1.15414	1.10701	1.13838	1.14069
Natural killer cell	1.04161	1.00272	1.0611	1.05757	1.09867	1.07057	1.10639	1.07578	1.13059	1.07532	1.0494	1.01559	1.12686	1.04908	1.12194	1.11842	1.0895	1.16473	1.134	1.06178	1.03089	1.11229	1.0413	1.1109	1.07547	1.10213	1.0721	1.09222	1.08423	1.04359	1.10571	1.06467	1.07584	1.07742	1.10551	1.07271	1.10151	1.05461	1.04452	1.10485	1.0773	1.0068	1.09584	1.05013	1.0025	1.12292	1.04858	1.07576	1.03584
Natural killer T cell	0.81933	0.796415	0.925102	0.79075	0.944932	0.890795	0.849424	0.91399	0.897381	0.844598	0.830429	0.875596	0.897703	0.806925	0.934586	0.918609	0.901743	1.00641	0.98541	0.811996	0.877167	0.870866	0.836754	0.897747	0.873473	1.00527	0.836699	0.912356	0.860917	0.935436	0.879487	0.835143	0.901766	0.941799	0.85993	0.983405	0.901077	0.824069	0.837497	0.908002	0.817099	0.826441	0.856529	0.923029	0.871429	0.985801	0.874779	0.872167	0.869245
Neutrophil	0.702031	0.819649	0.681408	0.862754	0.862843	0.766133	0.768585	0.802042	0.779765	0.757188	0.593699	0.720479	0.681576	0.641635	0.663124	0.703901	0.925742	0.88141	0.891895	0.678121	0.687521	0.617753	0.66356	0.704579	0.603852	0.820102	0.562592	0.792911	0.664238	0.820315	0.675033	0.688304	0.685761	0.859169	0.687624	0.828943	0.91967	0.753849	0.742922	0.706349	0.684715	0.700199	0.670956	0.847711	0.618052	0.89794	0.918136	0.749693	0.603154
Plasmacytoid dendritic cell	1.04786	1.10409	1.05876	1.09247	1.11951	1.09012	1.14846	1.04703	1.12412	1.08018	1.06137	1.07607	1.09916	1.07445	1.09415	1.09758	1.11279	1.12292	1.09569	1.06363	1.04142	1.08233	1.05001	1.11506	1.06395	1.06015	1.05426	1.11823	1.07701	1.06678	1.08068	1.08082	1.10351	1.10487	1.10148	1.09809	1.10345	1.09149	1.05273	1.07059	1.06245	1.08826	1.05201	1.10426	1.05256	1.13114	1.07542	1.102	1.06197
Regulatory T cell	1.02932	1.0133	1.0826	0.949353	1.10154	1.10846	1.11634	1.06987	1.15892	1.07088	1.01611	1.01691	1.18102	1.06553	1.16571	1.18904	1.17436	1.23763	1.17628	1.0678	0.985723	1.11212	1.00858	1.19861	1.12486	1.10803	1.11136	1.13254	1.12996	1.12313	1.14581	1.07128	1.12343	1.14307	1.11527	1.07098	1.09599	1.05954	1.00413	1.0851	1.00475	1.04545	1.07091	1.10306	0.946662	1.2567	1.10573	1.08455	1.06074
T follicular helper cell	0.875622	0.858537	0.950518	0.835082	0.908398	0.94249	0.920533	0.93085	0.957575	0.954467	0.837437	0.935391	0.996228	0.932167	0.990839	0.970169	0.963642	1.03585	1.01874	0.933462	0.875627	0.97455	0.93575	1.02468	0.958077	0.972912	0.892233	0.999525	0.933213	0.961152	0.966767	0.917895	0.951613	1.01794	0.890821	0.940749	0.962631	0.89084	0.885893	0.906645	0.900732	0.869325	0.918101	0.91815	0.863889	0.998548	0.910049	0.956869	0.941449
Type 1 T helper cell	0.928992	0.907143	0.950981	0.86584	0.969481	0.941857	0.927135	0.975555	0.983735	0.946053	0.907267	0.941986	1.03462	0.884829	1.03469	1.01393	0.98075	1.03853	1.03456	0.948629	0.937093	1.00991	0.932037	1.01944	0.95449	0.981234	0.983763	1.00536	0.983002	0.97585	0.974174	0.915024	0.976982	1.00931	0.956611	0.937545	1.0001	0.926597	0.922564	0.975675	0.912359	0.918503	0.922639	0.994605	0.870366	1.03056	0.957909	1.01643	0.998559
Type 17 T helper cell	0.804285	0.841632	0.865309	0.904894	0.806863	0.784509	0.847922	0.832855	0.869826	0.783803	0.858779	0.840553	0.805588	0.853741	0.806841	0.796722	0.826682	0.876269	0.841155	0.754259	0.802351	0.818011	0.785888	0.832231	0.832156	0.864696	0.756571	0.818387	0.851268	0.841918	0.825733	0.802361	0.799522	0.809183	0.866021	0.849773	0.858233	0.835102	0.817907	0.784837	0.866957	0.838591	0.801377	0.846265	0.79876	0.855581	0.791516	0.798893	0.771268
Type 2 T helper cell	1.11701	1.04792	1.04965	0.994966	0.991975	1.08166	1.01477	1.08579	1.04503	1.03126	1.02581	1.05491	1.04203	0.981945	1.09129	1.06506	1.06755	1.0717	1.12461	0.987468	1.002	1.03465	1.01383	1.02108	1.03146	1.05706	1.01946	1.03819	1.01751	1.04732	1.0155	1.0612	1.05862	1.09681	1.0502	1.0783	1.08939	1.01319	0.933677	1.02367	1.01586	1.01339	1.01314	1.0865	0.989977	1.06936	0.992115	1.0601	1.00044
[truncated: 463 more columns]
