# Supplementary material for: Prognostic implications of STK11 with different mutation status and its relationship with tumor-infiltrating immune cells in non-small cell lung cancer
Source: Front Immunol. 2024 Apr 26;15:1387896. doi: 10.3389/fimmu.2024.1387896 (PMC11082287; doi:10.3389/fimmu.2024.1387896)
Supplement: Supplementary file 13 [file Table_13.xlsx]

## Sheet: Sheet 1
Supplementary Table S13.Enrichment results of tumor-infiltrating immune cells in TCGA LUAD samples.
cell_type	group1	group2	n1	n2	statistic	df	P	P.adj	P.adj.signif
Effector memeory CD8 T cell	Wild	Mutation	440	72	2.599	97.009	0.011	0.038	*
Macrophage	Wild	Mutation	440	72	2.766	95.888	0.007	0.027	*
Mast cell	Wild	Mutation	440	72	2.848	96.64	0.005	0.025	*
Neutrophil	Wild	Mutation	440	72	-3.055	82.136	0.003	0.017	*
Regulatory T cell	Wild	Mutation	440	72	4.015	103.315	<0.001	<0.001	***
CD56dim natural killer cell	Wild	Mutation	440	72	-5.137	91.701	<0.001	<0.001	****
Type 2 T helper cell	Wild	Mutation	440	72	-5.922	94.49	<0.001	<0.001	****
T follicular helper cell	Wild	Mutation	440	72	5.744	96.229	<0.001	<0.001	****
Central memory CD4 T cell	Wild	Mutation	440	72	-1.764	96.828	0.081	0.162	ns
MDSC	Wild	Mutation	440	72	1.874	117.782	0.063	0.141	ns
Immature dendritic cell	Wild	Mutation	440	72	-0.149	92.079	0.882	0.915	ns
Activated CD8 T cell	Wild	Mutation	440	72	-1.544	95.081	0.126	0.208	ns
Central memory CD8 T cell	Wild	Mutation	440	72	1.864	93.974	0.066	0.141	ns
Monocyte	Wild	Mutation	440	72	-1.157	92.189	0.25	0.368	ns
CD56bright natural killer cell	Wild	Mutation	440	72	-0.046	107.147	0.964	0.964	ns
Natural killer cell	Wild	Mutation	440	72	-0.401	93.004	0.689	0.772	ns
Plasmacytoid dendritic cell	Wild	Mutation	440	72	-0.916	96.754	0.362	0.507	ns
Gamma delta T cell	Wild	Mutation	440	72	-1.45	90.094	0.15	0.233	ns
Activated CD4 T cell	Wild	Mutation	440	72	-0.406	100.635	0.686	0.772	ns
Type 1 T helper cell	Wild	Mutation	440	72	1.975	91.224	0.051	0.131	ns
Immature B cell	Wild	Mutation	440	72	2.206	90.37	0.03	0.084	ns
Activated dendritic cell	Wild	Mutation	440	72	2.337	93.228	0.022	0.067	ns
Effector memeory CD4 T cell	Wild	Mutation	440	72	-1.592	86.076	0.115	0.208	ns
Activated B cell	Wild	Mutation	440	72	0.459	94.979	0.647	0.772	ns
Natural killer T cell	Wild	Mutation	440	72	0.524	96.019	0.601	0.765	ns
Memory B cell	Wild	Mutation	440	72	0.559	102.811	0.577	0.765	ns
Type 17 T helper cell	Wild	Mutation	440	72	-1.543	92.302	0.126	0.208	ns
Eosinophil	Wild	Mutation	440	72	-0.285	95.392	0.776	0.836	ns
